# Supplementary material for: Bis(diphenyl­phospho­rothio­yl) tris­ulfide
Source: Acta Crystallogr Sect E Struct Rep Online. 2008 Aug 6;64(Pt 9):o1683–4. doi: 10.1107/S1600536808024070 (PMC2960680; doi:10.1107/S1600536808024070)
Supplement: Supplementary file 1 [file e-64-o1683-sup1.cif]

##############################################################################
###                                                                        ###
###        Electronic paper (Acta Crystallographica Section E)             ###
###                                                                        ###
##############################################################################
#                                                                            #
# This CIF contains the data in a paper accepted for publication in Acta     #
# Crystallographica Section E. It conforms to the requirements of Notes      #
# for Authors for Section E, and has been peer reviewed under the auspices   #
# of the IUCr Commission on Journals.                                        #
#                                                                            #
# Full details of the Crystallographic Information File format               #
# are given in the paper "The Crystallographic Information File (CIF):       #
# a New Standard Archive File for Crystallography" by S. R. Hall, F. H.      #
# Allen and I. D. Brown [Acta Cryst. (1991), A47, 655-685].                  #
#                                                                            #
# The current version of the core CIF dictionary is obtainable from          #
# ftp://ftp.iucr.org/pub/cif_core.dic. The current version number is 2.4.    #
#                                                                            #
# Software is freely available for graphical display of the structure(s) in  #
# this CIF.  For information consult the CIF home page http://www.iucr.org/  #
# cif/home.html                                                              #
#                                                                            #
# This file may be used for bona fide research purposes within the           #
# scientific community so long as proper attribution is given to the journal # 
# article from which it was obtained.                                        #
#                                                                            #
##############################################################################
                                             
data_I
_audit_creation_method     SHELXL97
_chemical_name_systematic
;
Bis(diphenylphosphorothioyl) trisulfide
;
_chemical_name_common     ?
_chemical_formula_moiety     'C24 H20 P2 S5'
_chemical_formula_sum     'C24 H20 P2 S5'
_chemical_formula_iupac     'C24 H20 P2 S5'
_chemical_formula_weight     530.64
_chemical_melting_point     ?
_symmetry_cell_setting     triclinic
_symmetry_space_group_name_H-M     'P -1'
_symmetry_space_group_name_Hall     '-P 1'
loop_
    _symmetry_equiv_pos_as_xyz
    'x, y, z'
    '-x, -y, -z'
_cell_length_a     9.2287(8)
_cell_length_b     11.5476(10)
_cell_length_c     12.9728(12)
_cell_angle_alpha     92.690(2)
_cell_angle_beta     105.287(2)
_cell_angle_gamma     106.124(2)
_cell_volume     1270.3(2)
_cell_formula_units_Z     2
_cell_measurement_reflns_used     4229
_cell_measurement_theta_min     2.40
_cell_measurement_theta_max     25.34
_cell_measurement_temperature     297(2)
_exptl_crystal_description     block
_exptl_crystal_colour     yellow
_exptl_crystal_size_max     0.35
_exptl_crystal_size_mid     0.27
_exptl_crystal_size_min     0.21
_exptl_crystal_density_diffrn     1.387
_exptl_crystal_density_meas     ?
_exptl_crystal_density_method     'not measured'
_exptl_crystal_F_000     548
_exptl_absorpt_coefficient_mu     0.593
_exptl_absorpt_correction_type     multi-scan
_exptl_absorpt_process_details     '(SADABS; Bruker, 2000)'
_exptl_absorpt_correction_T_min     0.8192
_exptl_absorpt_correction_T_max     0.8855
_exptl_special_details
;
;
_diffrn_ambient_temperature     297(2)
_diffrn_radiation_type     MoK\a
_diffrn_radiation_wavelength     0.71073
_diffrn_radiation_source     'fine-focus sealed tube'
_diffrn_radiation_monochromator     graphite
_diffrn_measurement_device_type     'Bruker SMART APEX'
_diffrn_measurement_method     '\f and \w'
_diffrn_detector_area_resol_mean     ?
_diffrn_reflns_number     13712
_diffrn_reflns_av_R_equivalents     0.0293
_diffrn_reflns_av_sigmaI/netI     0.0365
_diffrn_reflns_theta_min     1.64
_diffrn_reflns_theta_max     26.37
_diffrn_reflns_theta_full     26.37
_diffrn_measured_fraction_theta_max     0.995
_diffrn_measured_fraction_theta_full     0.995
_diffrn_reflns_limit_h_min     -11
_diffrn_reflns_limit_h_max     11
_diffrn_reflns_limit_k_min     -14
_diffrn_reflns_limit_k_max     14
_diffrn_reflns_limit_l_min     -16
_diffrn_reflns_limit_l_max     16
_diffrn_standards_number     ?
_diffrn_standards_interval_count     ?
_diffrn_standards_interval_time     ?
_diffrn_standards_decay_%     ?
_refine_special_details
;
Refinement of <i>F</i>^2^ against ALL reflections. The weighted <i>R</i>-factor
<i>wR</i> and goodness of fit <i>S</i> are based on <i>F</i>^2^, conventional
<i>R</i>-factors <i>R</i> are based on <i>F</i>, with <i>F</i> set to zero for
negative <i>F</i>^2^. The threshold expression of <i>F</i>^2^ >
\s(<i>F</i>^2^) is used only for calculating <i>R</i>-factors(gt) <i>etc</i>.
and is not relevant to the choice of reflections for refinement.
<i>R</i>-factors based on <i>F</i>^2^ are statistically about twice as large
as those based on <i>F</i>, and <i>R</i>- factors based on ALL data will be
even larger.
;
_reflns_number_total     5178
_reflns_number_gt     4536
_reflns_threshold_expression     I>2\s(I)
_refine_ls_structure_factor_coef     Fsqd
_refine_ls_matrix_type     full
_refine_ls_R_factor_all     0.0555
_refine_ls_R_factor_gt     0.0471
_refine_ls_wR_factor_gt     0.1022
_refine_ls_wR_factor_ref     0.1064
_refine_ls_goodness_of_fit_ref     1.133
_refine_ls_restrained_S_all     1.133
_refine_ls_number_reflns     5178
_refine_ls_number_parameters     280
_refine_ls_number_restraints     0
_refine_ls_hydrogen_treatment     constr
_refine_ls_weighting_scheme     calc
_refine_ls_weighting_details
       'calc w = 1/[\s^2^(Fo^2^)+(0.0406P)^2^+0.4205P] where P=(Fo^2^+2Fc^2^)/3'
_atom_sites_solution_hydrogens     geom
_atom_sites_solution_primary     direct
_atom_sites_solution_secondary     difmap
_refine_ls_shift/su_max     0.001
_refine_ls_shift/su_mean     0.000
_refine_diff_density_max     0.395
_refine_diff_density_min     -0.188
_refine_ls_extinction_method     none
_refine_ls_extinction_coef     ?
loop_
    _atom_type_symbol
    _atom_type_description
    _atom_type_scat_dispersion_real
    _atom_type_scat_dispersion_imag
    _atom_type_scat_source
    'C' 'C' 0.0033 0.0016
                         'International Tables Vol C Tables 4.2.6.8 and 6.1.1.4'
    'H' 'H' 0.0000 0.0000
                         'International Tables Vol C Tables 4.2.6.8 and 6.1.1.4'
    'P' 'P' 0.1023 0.0942
                         'International Tables Vol C Tables 4.2.6.8 and 6.1.1.4'
    'S' 'S' 0.1246 0.1234
                         'International Tables Vol C Tables 4.2.6.8 and 6.1.1.4'
_computing_data_collection     'SMART (Bruker, 2000)'
_computing_cell_refinement     'SAINT-Plus (Bruker, 2001)'
_computing_data_reduction     'SAINT-Plus (Bruker, 2001)'
_computing_structure_solution     'SHELXS97 (Sheldrick, 2008)'
_computing_structure_refinement     'SHELXL97 (Sheldrick, 2008)'
_computing_molecular_graphics     'DIAMOND (Brandenburg & Putz, 2006)'
_computing_publication_material     'publCIF (Westrip, 2008)'
loop_
    _atom_site_type_symbol
    _atom_site_label
    _atom_site_fract_x
    _atom_site_fract_y
    _atom_site_fract_z
    _atom_site_U_iso_or_equiv
    _atom_site_adp_type
    _atom_site_calc_flag
    _atom_site_refinement_flags
    _atom_site_occupancy
    _atom_site_disorder_assembly
    _atom_site_disorder_group
    C C1 0.2158(3) 0.8016(2) 1.01664(19) 0.0410(6) Uani d . 1 . .
    C C2 0.3749(3) 0.8562(3) 1.0317(2) 0.0549(7) Uani d . 1 . .
    H H2 0.4141 0.8641 0.9724 0.066 Uiso calc R 1 . .
    C C3 0.4758(4) 0.8988(3) 1.1337(3) 0.0649(8) Uani d . 1 . .
    H H3 0.5828 0.9348 1.1436 0.078 Uiso calc R 1 . .
    C C4 0.4171(4) 0.8878(3) 1.2203(3) 0.0689(9) Uani d . 1 . .
    H H4 0.4848 0.9168 1.2894 0.083 Uiso calc R 1 . .
    C C5 0.2607(4) 0.8349(3) 1.2068(2) 0.0710(9) Uani d . 1 . .
    H H5 0.2225 0.8283 1.2665 0.085 Uiso calc R 1 . .
    C C6 0.1586(3) 0.7909(3) 1.1050(2) 0.0561(7) Uani d . 1 . .
    H H6 0.0520 0.7543 1.0960 0.067 Uiso calc R 1 . .
    C C7 -0.1095(3) 0.7270(2) 0.8809(2) 0.0432(6) Uani d . 1 . .
    C C8 -0.2183(3) 0.6199(3) 0.8876(2) 0.0541(7) Uani d . 1 . .
    H H8 -0.1877 0.5500 0.8980 0.065 Uiso calc R 1 . .
    C C9 -0.3720(4) 0.6158(4) 0.8789(3) 0.0721(10) Uani d . 1 . .
    H H9 -0.4449 0.5435 0.8832 0.087 Uiso calc R 1 . .
    C C10 -0.4163(4) 0.7184(5) 0.8640(3) 0.0890(12) Uani d . 1 . .
    H H10 -0.5203 0.7156 0.8568 0.107 Uiso calc R 1 . .
    C C11 -0.3101(5) 0.8242(4) 0.8595(4) 0.0986(13) Uani d . 1 . .
    H H11 -0.3412 0.8941 0.8513 0.118 Uiso calc R 1 . .
    C C12 -0.1564(4) 0.8300(3) 0.8671(3) 0.0735(9) Uani d . 1 . .
    H H12 -0.0848 0.9030 0.8629 0.088 Uiso calc R 1 . .
    C C13 0.3127(3) 0.3345(2) 0.5892(2) 0.0398(5) Uani d . 1 . .
    C C14 0.2557(3) 0.3370(2) 0.4795(2) 0.0479(6) Uani d . 1 . .
    H H14 0.1519 0.3359 0.4499 0.057 Uiso calc R 1 . .
    C C15 0.3525(4) 0.3410(3) 0.4141(2) 0.0556(7) Uani d . 1 . .
    H H15 0.3143 0.3436 0.3406 0.067 Uiso calc R 1 . .
    C C16 0.5055(4) 0.3413(3) 0.4577(3) 0.0609(8) Uani d . 1 . .
    H H16 0.5705 0.3430 0.4135 0.073 Uiso calc R 1 . .
    C C17 0.5620(3) 0.3390(3) 0.5657(3) 0.0619(8) Uani d . 1 . .
    H H17 0.6657 0.3395 0.5946 0.074 Uiso calc R 1 . .
    C C18 0.4675(3) 0.3360(2) 0.6329(2) 0.0514(7) Uani d . 1 . .
    H H18 0.5072 0.3349 0.7065 0.062 Uiso calc R 1 . .
    C C19 0.0085(3) 0.2000(2) 0.61159(19) 0.0391(5) Uani d . 1 . .
    C C20 0.0029(3) 0.0881(2) 0.6477(2) 0.0553(7) Uani d . 1 . .
    H H20 0.0863 0.0805 0.7028 0.066 Uiso calc R 1 . .
    C C21 -0.1260(4) -0.0116(3) 0.6021(3) 0.0679(9) Uani d . 1 . .
    H H21 -0.1291 -0.0866 0.6261 0.082 Uiso calc R 1 . .
    C C22 -0.2495(4) -0.0006(3) 0.5214(3) 0.0663(9) Uani d . 1 . .
    H H22 -0.3370 -0.0679 0.4914 0.080 Uiso calc R 1 . .
    C C23 -0.2445(3) 0.1094(3) 0.4849(2) 0.0590(8) Uani d . 1 . .
    H H23 -0.3284 0.1163 0.4297 0.071 Uiso calc R 1 . .
    C C24 -0.1155(3) 0.2102(2) 0.5295(2) 0.0468(6) Uani d . 1 . .
    H H24 -0.1123 0.2846 0.5042 0.056 Uiso calc R 1 . .
    P P1 0.09047(8) 0.73820(6) 0.88233(5) 0.03962(16) Uani d . 1 . .
    P P2 0.18502(8) 0.32528(6) 0.67495(5) 0.03861(16) Uani d . 1 . .
    S S1 0.11328(9) 0.56101(6) 0.88821(5) 0.04965(18) Uani d . 1 . .
    S S2 0.15246(9) 0.81659(7) 0.76545(6) 0.0581(2) Uani d . 1 . .
    S S3 0.27532(9) 0.31611(7) 0.82540(5) 0.0562(2) Uani d . 1 . .
    S S4 0.12601(8) 0.48837(6) 0.64407(5) 0.04720(18) Uani d . 1 . .
    S S5 -0.02304(8) 0.48041(6) 0.73690(6) 0.04856(18) Uani d . 1 . .
loop_
    _atom_site_aniso_label
    _atom_site_aniso_U_11
    _atom_site_aniso_U_22
    _atom_site_aniso_U_33
    _atom_site_aniso_U_12
    _atom_site_aniso_U_13
    _atom_site_aniso_U_23
    C1 0.0431(14) 0.0406(13) 0.0377(13) 0.0128(11) 0.0096(11) 0.0023(10)
    C2 0.0462(15) 0.0608(18) 0.0556(17) 0.0146(13) 0.0134(13) 0.0027(14)
    C3 0.0443(16) 0.064(2) 0.072(2) 0.0126(14) -0.0026(15) 0.0023(16)
    C4 0.076(2) 0.0575(19) 0.0514(18) 0.0143(17) -0.0112(16) -0.0003(14)
    C5 0.089(3) 0.074(2) 0.0389(16) 0.0113(19) 0.0159(16) 0.0006(15)
    C6 0.0559(17) 0.0611(18) 0.0435(15) 0.0060(14) 0.0147(13) 0.0017(13)
    C7 0.0407(13) 0.0489(15) 0.0380(13) 0.0129(11) 0.0096(11) -0.0008(11)
    C8 0.0533(16) 0.0624(18) 0.0486(16) 0.0170(14) 0.0183(13) 0.0084(13)
    C9 0.0529(18) 0.094(3) 0.061(2) 0.0040(18) 0.0249(16) -0.0066(18)
    C10 0.055(2) 0.131(4) 0.088(3) 0.040(2) 0.0229(19) -0.009(3)
    C11 0.085(3) 0.093(3) 0.137(4) 0.056(3) 0.034(3) 0.007(3)
    C12 0.067(2) 0.0587(19) 0.103(3) 0.0281(17) 0.0295(19) 0.0056(18)
    C13 0.0425(13) 0.0311(12) 0.0428(14) 0.0077(10) 0.0113(11) 0.0010(10)
    C14 0.0475(15) 0.0504(15) 0.0453(15) 0.0136(12) 0.0138(12) 0.0076(12)
    C15 0.0659(19) 0.0535(17) 0.0465(16) 0.0101(14) 0.0232(14) 0.0062(13)
    C16 0.0594(19) 0.0526(17) 0.072(2) 0.0048(14) 0.0353(17) -0.0010(15)
    C17 0.0399(15) 0.0612(19) 0.078(2) 0.0090(13) 0.0144(15) -0.0046(16)
    C18 0.0474(15) 0.0493(16) 0.0510(16) 0.0111(13) 0.0081(13) -0.0013(12)
    C19 0.0442(13) 0.0345(12) 0.0406(13) 0.0104(10) 0.0173(11) 0.0027(10)
    C20 0.0587(17) 0.0399(15) 0.0614(18) 0.0117(13) 0.0107(14) 0.0075(13)
    C21 0.083(2) 0.0376(16) 0.072(2) 0.0061(15) 0.0157(18) 0.0063(14)
    C22 0.068(2) 0.0485(17) 0.064(2) -0.0070(15) 0.0186(17) -0.0096(15)
    C23 0.0486(16) 0.0630(19) 0.0515(17) 0.0052(14) 0.0052(13) -0.0032(14)
    C24 0.0480(15) 0.0451(15) 0.0454(15) 0.0117(12) 0.0129(12) 0.0061(12)
    P1 0.0411(4) 0.0412(4) 0.0361(3) 0.0117(3) 0.0113(3) 0.0044(3)
    P2 0.0440(4) 0.0349(3) 0.0359(3) 0.0113(3) 0.0105(3) 0.0039(3)
    S1 0.0608(4) 0.0496(4) 0.0432(4) 0.0259(3) 0.0128(3) 0.0062(3)
    S2 0.0642(5) 0.0640(5) 0.0451(4) 0.0116(4) 0.0206(3) 0.0161(3)
    S3 0.0658(5) 0.0598(4) 0.0378(4) 0.0173(4) 0.0073(3) 0.0082(3)
    S4 0.0632(4) 0.0346(3) 0.0467(4) 0.0161(3) 0.0191(3) 0.0064(3)
    S5 0.0403(3) 0.0436(4) 0.0562(4) 0.0096(3) 0.0097(3) -0.0040(3)
_geom_special_details
;
All e.s.d.'s (except the e.s.d. in the dihedral angle between two l.s. planes)
are estimated using the full covariance matrix. The cell e.s.d.'s are taken
into account individually in the estimation of e.s.d.'s in distances, angles
and torsion angles; correlations between e.s.d.'s in cell parameters are only
used when they are defined by crystal symmetry. An approximate (isotropic)
treatment of cell e.s.d.'s is used for estimating e.s.d.'s involving l.s.
planes.
;
loop_
    _geom_bond_atom_site_label_1
    _geom_bond_atom_site_label_2
    _geom_bond_site_symmetry_2
    _geom_bond_distance
    _geom_bond_publ_flag
    C1 C6 . 1.380(4) ?
    C1 C2 . 1.384(4) ?
    C1 P1 . 1.805(2) ?
    C2 C3 . 1.377(4) ?
    C2 H2 . 0.9300 ?
    C3 C4 . 1.367(5) ?
    C3 H3 . 0.9300 ?
    C4 C5 . 1.361(5) ?
    C4 H4 . 0.9300 ?
    C5 C6 . 1.380(4) ?
    C5 H5 . 0.9300 ?
    C6 H6 . 0.9300 ?
    C7 C12 . 1.379(4) ?
    C7 C8 . 1.383(4) ?
    C7 P1 . 1.809(3) ?
    C8 C9 . 1.381(4) ?
    C8 H8 . 0.9300 ?
    C9 C10 . 1.362(5) ?
    C9 H9 . 0.9300 ?
    C10 C11 . 1.353(6) ?
    C10 H10 . 0.9300 ?
    C11 C12 . 1.378(5) ?
    C11 H11 . 0.9300 ?
    C12 H12 . 0.9300 ?
    C13 C14 . 1.385(3) ?
    C13 C18 . 1.386(4) ?
    C13 P2 . 1.808(2) ?
    C14 C15 . 1.378(4) ?
    C14 H14 . 0.9300 ?
    C15 C16 . 1.375(4) ?
    C15 H15 . 0.9300 ?
    C16 C17 . 1.365(4) ?
    C16 H16 . 0.9300 ?
    C17 C18 . 1.382(4) ?
    C17 H17 . 0.9300 ?
    C18 H18 . 0.9300 ?
    C19 C24 . 1.379(3) ?
    C19 C20 . 1.387(3) ?
    C19 P2 . 1.816(2) ?
    C20 C21 . 1.376(4) ?
    C20 H20 . 0.9300 ?
    C21 C22 . 1.369(4) ?
    C21 H21 . 0.9300 ?
    C22 C23 . 1.369(4) ?
    C22 H22 . 0.9300 ?
    C23 C24 . 1.383(4) ?
    C23 H23 . 0.9300 ?
    C24 H24 . 0.9300 ?
    P1 S2 . 1.9351(9) ?
    P1 S1 . 2.1171(9) ?
    P2 S3 . 1.9303(9) ?
    P2 S4 . 2.1282(9) ?
    S1 S5 . 2.0440(10) ?
    S4 S5 . 2.0407(10) ?
loop_
    _geom_angle_atom_site_label_1
    _geom_angle_atom_site_label_2
    _geom_angle_atom_site_label_3
    _geom_angle_site_symmetry_1
    _geom_angle_site_symmetry_3
    _geom_angle
    _geom_angle_publ_flag
    C6 C1 C2 . . 119.4(2) ?
    C6 C1 P1 . . 121.7(2) ?
    C2 C1 P1 . . 118.9(2) ?
    C3 C2 C1 . . 120.5(3) ?
    C3 C2 H2 . . 119.8 ?
    C1 C2 H2 . . 119.8 ?
    C4 C3 C2 . . 119.4(3) ?
    C4 C3 H3 . . 120.3 ?
    C2 C3 H3 . . 120.3 ?
    C5 C4 C3 . . 120.8(3) ?
    C5 C4 H4 . . 119.6 ?
    C3 C4 H4 . . 119.6 ?
    C4 C5 C6 . . 120.4(3) ?
    C4 C5 H5 . . 119.8 ?
    C6 C5 H5 . . 119.8 ?
    C1 C6 C5 . . 119.6(3) ?
    C1 C6 H6 . . 120.2 ?
    C5 C6 H6 . . 120.2 ?
    C12 C7 C8 . . 118.9(3) ?
    C12 C7 P1 . . 117.5(2) ?
    C8 C7 P1 . . 123.5(2) ?
    C9 C8 C7 . . 120.5(3) ?
    C9 C8 H8 . . 119.8 ?
    C7 C8 H8 . . 119.8 ?
    C10 C9 C8 . . 119.6(3) ?
    C10 C9 H9 . . 120.2 ?
    C8 C9 H9 . . 120.2 ?
    C11 C10 C9 . . 120.4(3) ?
    C11 C10 H10 . . 119.8 ?
    C9 C10 H10 . . 119.8 ?
    C10 C11 C12 . . 120.9(4) ?
    C10 C11 H11 . . 119.5 ?
    C12 C11 H11 . . 119.5 ?
    C11 C12 C7 . . 119.6(3) ?
    C11 C12 H12 . . 120.2 ?
    C7 C12 H12 . . 120.2 ?
    C14 C13 C18 . . 119.7(2) ?
    C14 C13 P2 . . 120.46(19) ?
    C18 C13 P2 . . 119.8(2) ?
    C15 C14 C13 . . 120.2(3) ?
    C15 C14 H14 . . 119.9 ?
    C13 C14 H14 . . 119.9 ?
    C16 C15 C14 . . 119.9(3) ?
    C16 C15 H15 . . 120.1 ?
    C14 C15 H15 . . 120.1 ?
    C17 C16 C15 . . 120.0(3) ?
    C17 C16 H16 . . 120.0 ?
    C15 C16 H16 . . 120.0 ?
    C16 C17 C18 . . 121.0(3) ?
    C16 C17 H17 . . 119.5 ?
    C18 C17 H17 . . 119.5 ?
    C17 C18 C13 . . 119.1(3) ?
    C17 C18 H18 . . 120.4 ?
    C13 C18 H18 . . 120.4 ?
    C24 C19 C20 . . 119.5(2) ?
    C24 C19 P2 . . 123.69(19) ?
    C20 C19 P2 . . 116.8(2) ?
    C21 C20 C19 . . 120.1(3) ?
    C21 C20 H20 . . 120.0 ?
    C19 C20 H20 . . 120.0 ?
    C22 C21 C20 . . 120.2(3) ?
    C22 C21 H21 . . 119.9 ?
    C20 C21 H21 . . 119.9 ?
    C23 C22 C21 . . 120.1(3) ?
    C23 C22 H22 . . 119.9 ?
    C21 C22 H22 . . 119.9 ?
    C22 C23 C24 . . 120.4(3) ?
    C22 C23 H23 . . 119.8 ?
    C24 C23 H23 . . 119.8 ?
    C19 C24 C23 . . 119.8(3) ?
    C19 C24 H24 . . 120.1 ?
    C23 C24 H24 . . 120.1 ?
    C1 P1 C7 . . 107.49(11) ?
    C1 P1 S2 . . 116.30(9) ?
    C7 P1 S2 . . 113.64(9) ?
    C1 P1 S1 . . 96.94(8) ?
    C7 P1 S1 . . 107.14(9) ?
    S2 P1 S1 . . 113.77(4) ?
    C13 P2 C19 . . 106.48(11) ?
    C13 P2 S3 . . 116.70(9) ?
    C19 P2 S3 . . 113.09(8) ?
    C13 P2 S4 . . 97.91(8) ?
    C19 P2 S4 . . 106.85(8) ?
    S3 P2 S4 . . 114.34(4) ?
    S5 S1 P1 . . 100.37(4) ?
    S5 S4 P2 . . 99.52(4) ?
    S4 S5 S1 . . 106.77(4) ?
loop_
    _geom_torsion_atom_site_label_1
    _geom_torsion_atom_site_label_2
    _geom_torsion_atom_site_label_3
    _geom_torsion_atom_site_label_4
    _geom_torsion_site_symmetry_1
    _geom_torsion_site_symmetry_2
    _geom_torsion_site_symmetry_3
    _geom_torsion_site_symmetry_4
    _geom_torsion
    _geom_torsion_publ_flag
    C6 C1 C2 C3 . . . . 0.4(4) ?
    P1 C1 C2 C3 . . . . -176.0(2) ?
    C1 C2 C3 C4 . . . . -0.6(5) ?
    C2 C3 C4 C5 . . . . 0.3(5) ?
    C3 C4 C5 C6 . . . . 0.3(5) ?
    C2 C1 C6 C5 . . . . 0.1(4) ?
    P1 C1 C6 C5 . . . . 176.4(2) ?
    C4 C5 C6 C1 . . . . -0.4(5) ?
    C12 C7 C8 C9 . . . . 1.0(4) ?
    P1 C7 C8 C9 . . . . -175.7(2) ?
    C7 C8 C9 C10 . . . . -0.2(5) ?
    C8 C9 C10 C11 . . . . -1.2(6) ?
    C9 C10 C11 C12 . . . . 1.7(7) ?
    C10 C11 C12 C7 . . . . -0.9(6) ?
    C8 C7 C12 C11 . . . . -0.4(5) ?
    P1 C7 C12 C11 . . . . 176.5(3) ?
    C18 C13 C14 C15 . . . . -0.1(4) ?
    P2 C13 C14 C15 . . . . -178.4(2) ?
    C13 C14 C15 C16 . . . . 0.7(4) ?
    C14 C15 C16 C17 . . . . -0.8(4) ?
    C15 C16 C17 C18 . . . . 0.2(5) ?
    C16 C17 C18 C13 . . . . 0.4(4) ?
    C14 C13 C18 C17 . . . . -0.4(4) ?
    P2 C13 C18 C17 . . . . 177.9(2) ?
    C24 C19 C20 C21 . . . . -0.3(4) ?
    P2 C19 C20 C21 . . . . -178.8(2) ?
    C19 C20 C21 C22 . . . . -0.4(5) ?
    C20 C21 C22 C23 . . . . 0.8(5) ?
    C21 C22 C23 C24 . . . . -0.5(5) ?
    C20 C19 C24 C23 . . . . 0.7(4) ?
    P2 C19 C24 C23 . . . . 179.1(2) ?
    C22 C23 C24 C19 . . . . -0.3(4) ?
    C6 C1 P1 C7 . . . . 24.6(3) ?
    C2 C1 P1 C7 . . . . -159.0(2) ?
    C6 C1 P1 S2 . . . . 153.3(2) ?
    C2 C1 P1 S2 . . . . -30.4(2) ?
    C6 C1 P1 S1 . . . . -85.9(2) ?
    C2 C1 P1 S1 . . . . 90.5(2) ?
    C12 C7 P1 C1 . . . . 82.6(2) ?
    C8 C7 P1 C1 . . . . -100.7(2) ?
    C12 C7 P1 S2 . . . . -47.6(3) ?
    C8 C7 P1 S2 . . . . 129.2(2) ?
    C12 C7 P1 S1 . . . . -174.1(2) ?
    C8 C7 P1 S1 . . . . 2.6(2) ?
    C14 C13 P2 C19 . . . . 50.3(2) ?
    C18 C13 P2 C19 . . . . -128.0(2) ?
    C14 C13 P2 S3 . . . . 177.66(17) ?
    C18 C13 P2 S3 . . . . -0.6(2) ?
    C14 C13 P2 S4 . . . . -59.9(2) ?
    C18 C13 P2 S4 . . . . 121.75(19) ?
    C24 C19 P2 C13 . . . . -82.9(2) ?
    C20 C19 P2 C13 . . . . 95.5(2) ?
    C24 C19 P2 S3 . . . . 147.60(19) ?
    C20 C19 P2 S3 . . . . -34.0(2) ?
    C24 C19 P2 S4 . . . . 20.9(2) ?
    C20 C19 P2 S4 . . . . -160.63(19) ?
    C1 P1 S1 S5 . . . . -179.08(9) ?
    C7 P1 S1 S5 . . . . 70.17(9) ?
    S2 P1 S1 S5 . . . . -56.30(5) ?
    C13 P2 S4 S5 . . . . 178.76(8) ?
    C19 P2 S4 S5 . . . . 68.80(9) ?
    S3 P2 S4 S5 . . . . -57.13(5) ?
    P2 S4 S5 S1 . . . . 87.43(4) ?
    P1 S1 S5 S4 . . . . 96.84(4) ?
loop_
    _geom_hbond_atom_site_label_D
    _geom_hbond_atom_site_label_H
    _geom_hbond_atom_site_label_A
    _geom_hbond_site_symmetry_A
    _geom_hbond_distance_DH
    _geom_hbond_distance_HA
    _geom_hbond_distance_DA
    _geom_hbond_angle_DHA
    C17 H17 S5 1_655 0.93 2.94 3.737(3) 145
data_global
_journal_date_recd_electronic     2008-07-14
_journal_date_accepted     2008-07-29
_journal_name_full     'Acta Crystallographica, Section E'
_journal_year     2008
_journal_volume     64
_journal_issue      9
_journal_page_first     o1683
_journal_page_last     o1684
_journal_paper_category     QO
_journal_coeditor_code     RZ2237
_publ_contact_author_name     'Anca Silvestru'
_publ_contact_author_address
;
Faculty of Chemistry and Chemical Engineering
Babes-Bolyai University
Arany Janos Street 11
RO-400028 Cluj-Napoca
Romania
;
_publ_contact_author_email     ancas@chem.ubbcluj.ro
_publ_contact_author_fax     '0040-264-590818'
_publ_contact_author_phone     '0040-264-593833'
_publ_section_title
;
Bis(diphenylphosphorothioyl) trisulfide
;
loop_
    _publ_author_name
    _publ_author_address
    'Kulcsar, Monika'
;
Faculty of Chemistry and Chemical Engineering
Babes-Bolyai University
Arany Janos Street 11
RO-400028 Cluj-Napoca
Romania
;
    'Silvestru, Anca'
;
Faculty of Chemistry and Chemical Engineering
Babes-Bolyai University
Arany Janos Street 11
RO-400028 Cluj-Napoca
Romania
;
    'Vonas, Marius'
;
Faculty of Chemistry and Chemical Engineering
Babes-Bolyai University
Arany Janos Street 11
RO-400028 Cluj-Napoca
Romania
;
