# Supplementary material for: Bis(diphenyl­phospho­rothio­yl) tris­ulfide
Source: Acta Crystallogr Sect E Struct Rep Online. 2008 Aug 6;64(Pt 9):o1683–4. doi: 10.1107/S1600536808024070 (PMC2960680; doi:10.1107/S1600536808024070)
Supplement: Supplementary file 2 [file e-64-o1683-Isup2.hkl]

# 
# h,k,l, Fc-squared, Fo-squared, sigma(Fo-squared) and status flag 
# 
data_I
_shelx_title ' 249rich in P-1' 
_shelx_refln_list_code          4 
_shelx_F_calc_maximum      184.23 
_exptl_crystal_F_000       548.00 
_reflns_d_resolution_high  0.8001 
 
loop_ 
 _symmetry_equiv_pos_as_xyz 
 'x, y, z' 
 '-x, -y, -z' 
 
_cell_length_a     9.2287 
_cell_length_b    11.5476 
_cell_length_c    12.9728 
_cell_angle_alpha  92.690 
_cell_angle_beta  105.287 
_cell_angle_gamma 106.124 
 
_shelx_F_squared_multiplier     1.000 
 
loop_ 
 _refln_index_h 
 _refln_index_k 
 _refln_index_l 
 _refln_F_squared_calc 
 _refln_F_squared_meas 
 _refln_F_squared_sigma 
 _refln_observed_status 
   1   0   0     7249.69     7751.04    117.30 o 
   2   0   0      388.91      406.04      7.68 o 
   3   0   0     2585.18     2641.53     42.17 o 
   4   0   0      435.51      404.85      9.01 o 
   5   0   0      259.86      241.44      8.85 o 
   6   0   0       18.30       20.26      2.21 o 
   7   0   0      351.76      362.98     16.32 o 
   8   0   0      268.64      261.40     14.11 o 
   9   0   0       45.02       52.38      8.27 o 
  10   0   0       33.26       42.04      7.54 o 
 -10   1   0       44.55       51.04     10.51 o 
  -9   1   0       73.62       68.25      8.63 o 
  -8   1   0       18.62       19.04      5.17 o 
  -7   1   0       59.10       61.19      5.62 o 
  -6   1   0       15.23       12.98      2.33 o 
  -5   1   0      157.92      145.95      4.80 o 
  -4   1   0      282.58      305.54      7.18 o 
  -3   1   0     2683.36     2819.71     44.45 o 
  -2   1   0     6098.15     6519.41    109.52 o 
  -1   1   0      283.28      301.46     10.00 o 
   0   1   0     3794.63     3949.56     60.24 o 
   1   1   0     2792.11     2887.17     44.74 o 
   2   1   0     1167.81     1207.09     22.79 o 
   3   1   0     2582.03     2667.30     42.81 o 
   4   1   0       26.09       15.57      2.54 o 
   5   1   0       54.86       54.48      3.93 o 
   6   1   0       91.50      100.61      6.01 o 
   7   1   0      266.58      254.54     13.52 o 
   8   1   0      112.38      105.95     10.60 o 
   9   1   0       10.44       19.74      5.00 o 
  10   1   0        1.88        8.96      4.63 o 
 -10   2   0       23.16       35.13      5.83 o 
  -9   2   0       30.41       44.77      6.82 o 
  -8   2   0      152.59      129.70      8.72 o 
  -7   2   0       18.52       23.35      3.60 o 
  -6   2   0        0.21        1.12      1.45 o 
  -5   2   0       59.96       73.24      3.14 o 
  -4   2   0     1227.33     1298.79     22.46 o 
  -3   2   0     3806.82     4067.91     63.35 o 
  -2   2   0     4714.64     5168.91     79.04 o 
  -1   2   0     7331.49     7875.17    133.84 o 
   0   2   0     4794.12     4960.20     75.48 o 
   1   2   0    17086.13    18343.99    276.43 o 
   2   2   0      464.91      478.77     15.12 o 
   3   2   0      150.44      153.86      5.57 o 
   4   2   0      363.00      377.09      9.78 o 
   5   2   0       13.72       18.95      3.02 o 
   6   2   0       76.79       85.21      6.37 o 
   7   2   0       79.90       87.56      9.36 o 
   8   2   0      208.91      203.23     13.64 o 
   9   2   0       55.71       46.23      7.40 o 
  10   2   0       78.86       83.63     10.47 o 
 -11   3   0        9.71       15.58      4.46 o 
 -10   3   0        2.79        5.87      4.65 o 
  -9   3   0      174.62      169.49      9.73 o 
  -8   3   0      710.48      687.04     20.01 o 
  -7   3   0      369.78      349.83     12.32 o 
  -6   3   0      118.51      124.49      6.48 o 
  -5   3   0      445.30      490.86     13.58 o 
  -4   3   0     1364.97     1343.64     23.20 o 
  -3   3   0       21.14       17.23      1.31 o 
  -2   3   0       31.74       41.17      1.91 o 
  -1   3   0     7413.01     8136.06    123.36 o 
   0   3   0      111.43      110.87      3.16 o 
   1   3   0     7027.73     7696.11    117.29 o 
   2   3   0     2992.13     3193.59     59.32 o 
   3   3   0        2.47        3.08      1.11 o 
   4   3   0      430.63      413.20     12.38 o 
   5   3   0        2.07        2.68      2.17 o 
   6   3   0      218.50      218.64      9.55 o 
   7   3   0      113.93      124.66     11.21 o 
   8   3   0       51.10       45.39      6.95 o 
   9   3   0        0.02       -0.54      2.79 o 
 -11   4   0       19.27       11.09      4.37 o 
 -10   4   0       23.10       27.76     10.16 o 
  -9   4   0      151.86      164.23     10.13 o 
  -8   4   0      300.05      302.85     12.00 o 
  -7   4   0       82.84       87.12      6.70 o 
  -6   4   0      314.02      297.67     10.53 o 
  -5   4   0      953.79      916.56     21.66 o 
  -4   4   0      988.80      990.74     36.26 o 
  -3   4   0      195.69      213.03      5.82 o 
  -2   4   0     5888.83     6078.77    108.83 o 
  -1   4   0    33940.07    33699.10    611.67 o 
   0   4   0       21.23       21.55      1.73 o 
   1   4   0        0.78        2.12      1.31 o 
   2   4   0       99.41       88.99      3.31 o 
   3   4   0       18.50       21.70      2.77 o 
   4   4   0      164.79      155.72      7.22 o 
   5   4   0       32.26       39.73      4.67 o 
   6   4   0        8.11        7.43      2.50 o 
   7   4   0        8.23       10.53      3.31 o 
   8   4   0        2.11        9.15      2.97 o 
   9   4   0       15.61       18.95      4.87 o 
 -11   5   0       83.72       99.29     11.08 o 
 -10   5   0        2.67        4.91      2.82 o 
  -9   5   0       35.24       45.53      5.49 o 
  -8   5   0       51.10       65.75      6.30 o 
  -7   5   0       79.87       76.64      6.40 o 
  -6   5   0       57.25       66.34      5.57 o 
  -5   5   0        0.59        4.97      1.75 o 
  -4   5   0     2038.06     1937.87     32.88 o 
  -3   5   0      284.66      264.83      6.75 o 
  -2   5   0     3073.41     3119.32     50.00 o 
  -1   5   0      898.41      944.58     17.27 o 
   0   5   0     1771.70     1874.51     31.43 o 
   1   5   0     1354.41     1429.29     25.03 o 
   2   5   0       10.40        6.65      1.07 o 
   3   5   0       94.28      119.11      6.31 o 
   4   5   0        2.89        7.82      2.04 o 
   5   5   0       57.09       64.65      6.12 o 
   6   5   0       11.76       11.42      3.75 o 
   7   5   0        0.00        4.43      1.96 o 
   8   5   0        4.58       11.80      3.88 o 
 -11   6   0        8.72       14.47      4.22 o 
 -10   6   0       12.80       21.58      4.09 o 
  -9   6   0       31.21       45.70      6.55 o 
  -8   6   0       75.53       67.32      6.47 o 
  -7   6   0      287.66      260.65     10.64 o 
  -6   6   0     1612.53     1536.04     41.52 o 
  -5   6   0      646.07      579.86     22.00 o 
  -4   6   0     1182.76     1160.30     23.97 o 
  -3   6   0       42.65       39.86      2.88 o 
  -2   6   0     2666.21     2899.76     47.41 o 
  -1   6   0       73.41       86.80      5.17 o 
   0   6   0     4687.29     4759.39     75.28 o 
   1   6   0       31.03       29.89      2.48 o 
   2   6   0      300.47      288.13     11.97 o 
   3   6   0      515.43      498.24     15.05 o 
   4   6   0        2.68        1.03      2.03 o 
   5   6   0        0.03        5.00      2.51 o 
   6   6   0       62.36       67.75      6.78 o 
   7   6   0      123.42      142.10     10.24 o 
   8   6   0        7.18        9.30      5.17 o 
 -10   7   0       62.62       62.69      6.53 o 
  -9   7   0      137.01      149.41      9.39 o 
  -8   7   0       36.36       51.63      5.69 o 
  -7   7   0       39.88       51.59      5.63 o 
  -6   7   0     1312.19     1252.58     37.52 o 
  -5   7   0      175.37      167.89      7.40 o 
  -4   7   0      177.49      189.31      6.29 o 
  -3   7   0      115.53      140.03      5.08 o 
  -2   7   0      174.61      193.81      7.86 o 
  -1   7   0      486.83      473.48     10.94 o 
   0   7   0      361.30      367.86      9.29 o 
   1   7   0      815.18      794.66     42.05 o 
   2   7   0       76.73       76.41      5.88 o 
   3   7   0       34.78       45.70      4.94 o 
   4   7   0      122.55      132.61      8.78 o 
   5   7   0      142.10      147.30      9.59 o 
   6   7   0       54.84       57.08      6.44 o 
   7   7   0        6.67       10.44      3.88 o 
 -10   8   0       50.46       70.29      9.49 o 
  -9   8   0       89.09       86.49     10.23 o 
  -8   8   0      118.69      117.33     11.20 o 
  -7   8   0       46.89       52.14      5.74 o 
  -6   8   0      102.42      123.40      7.27 o 
  -5   8   0       71.46       67.87      5.51 o 
  -4   8   0       65.26       77.60      4.38 o 
  -3   8   0      381.87      382.27      9.96 o 
  -2   8   0      421.91      427.89     13.83 o 
  -1   8   0      122.16      128.89      6.27 o 
   0   8   0      173.08      165.46      5.99 o 
   1   8   0      160.73      165.28      7.90 o 
   2   8   0      435.26      413.33     13.81 o 
   3   8   0       28.50       29.81      4.35 o 
   4   8   0        2.10        5.78      2.57 o 
   5   8   0       75.49       76.78      7.22 o 
   6   8   0      104.74       96.22      8.93 o 
 -10   9   0       29.68       49.93      8.27 o 
  -9   9   0       14.32       26.96      5.29 o 
  -8   9   0       64.01       51.69      7.67 o 
  -7   9   0       65.94      103.55     10.48 o 
  -6   9   0      110.66      112.96     10.47 o 
  -5   9   0      317.22      291.32     14.50 o 
  -4   9   0        6.96        9.54      2.43 o 
  -3   9   0       21.84       27.92      3.75 o 
  -2   9   0        0.88        4.60      1.77 o 
  -1   9   0      183.66      180.63      8.24 o 
   0   9   0      226.45      230.97     12.55 o 
   1   9   0      195.59      183.02     11.93 o 
   2   9   0      266.14      241.80     10.86 o 
   3   9   0       28.75       35.37      4.56 o 
   4   9   0      286.90      261.53     11.84 o 
   5   9   0      107.61      103.83      9.06 o 
   6   9   0       51.09       61.69      7.06 o 
  -9  10   0        5.98       11.94      4.65 o 
  -8  10   0      121.25      130.93     12.79 o 
  -7  10   0      623.80      540.38     39.97 o 
  -6  10   0      371.50      371.74     35.32 o 
  -5  10   0      412.70      383.21     18.78 o 
  -4  10   0      121.23      126.12      7.67 o 
  -3  10   0      182.07      181.73      8.61 o 
  -2  10   0        4.07        4.77      2.37 o 
  -1  10   0      375.04      346.81     16.19 o 
   0  10   0       84.88       85.76      9.36 o 
   1  10   0        3.07       15.43      5.34 o 
   2  10   0       40.10       49.62      7.43 o 
   3  10   0       20.87       38.41      6.21 o 
   4  10   0        7.02       16.14      6.72 o 
   5  10   0        4.41        6.10      4.82 o 
  -9  11   0       10.70       12.47      4.01 o 
  -8  11   0       19.79       35.98      9.65 o 
  -7  11   0      371.06      398.14     19.61 o 
  -6  11   0      297.36      321.19     16.68 o 
  -5  11   0      127.67      124.04     11.33 o 
  -4  11   0        0.01        4.56      2.34 o 
  -3  11   0      140.78      150.98      9.27 o 
  -2  11   0      387.44      387.37     14.08 o 
  -1  11   0       35.91       41.79     18.78 o 
   0  11   0        0.73        4.13      2.68 o 
   1  11   0       30.72       33.48      5.60 o 
   2  11   0        0.24        1.31      3.53 o 
   3  11   0       60.04       64.44      8.89 o 
   4  11   0       18.42       16.60      4.53 o 
  -8  12   0        9.51       14.31      4.61 o 
  -7  12   0      136.86      152.87     13.89 o 
  -6  12   0      279.84      254.31     14.97 o 
  -5  12   0        0.14        4.82      3.17 o 
  -4  12   0        3.84        4.27      3.45 o 
  -3  12   0      110.58      121.83     16.13 o 
  -2  12   0      356.34      357.52     19.47 o 
  -1  12   0      139.94      158.32     13.13 o 
   0  12   0      324.76      318.37     37.04 o 
   1  12   0      278.31      309.38     35.49 o 
   2  12   0       54.45       56.07      9.82 o 
   3  12   0        6.81        7.58      8.27 o 
  -7  13   0       13.64       17.70      9.65 o 
  -6  13   0       57.85       59.95      9.99 o 
  -5  13   0       18.85       33.54      5.86 o 
  -4  13   0       11.16       20.78      4.46 o 
  -3  13   0       27.92       32.03      5.83 o 
  -2  13   0       12.08       23.31      5.23 o 
  -1  13   0       64.88       68.11     11.54 o 
   0  13   0      104.89       82.13     10.58 o 
   1  13   0      189.48      208.21     22.40 o 
  -5  14   0        7.26        5.76      4.31 o 
  -4  14   0       18.00       21.71      7.58 o 
  -3  14   0        0.04        0.10      2.89 o 
  -2  14   0       12.86       21.84      5.03 o 
  -1  14   0        0.50        0.99      4.12 o 
   1 -14   1       12.90       15.35      4.78 o 
   2 -14   1        0.18        3.17      6.89 o 
   3 -14   1        0.00        2.01      5.34 o 
   4 -14   1        2.77        5.86      6.55 o 
   5 -14   1       37.72       25.94      9.48 o 
  -1 -13   1        5.81       14.82      4.87 o 
   0 -13   1      113.40      119.70     12.42 o 
   1 -13   1      282.23      261.96     15.59 o 
   2 -13   1      189.82      190.09     14.74 o 
   3 -13   1       16.33       26.10      8.61 o 
   4 -13   1        0.28        2.97      3.14 o 
   5 -13   1       16.59       21.53      7.24 o 
   6 -13   1       10.81       26.94      5.48 o 
   7 -13   1        0.06        5.64      3.48 o 
  -3 -12   1        0.37        1.73      3.23 o 
  -2 -12   1        1.97        5.41      3.88 o 
  -1 -12   1      106.69      130.78     12.91 o 
   0 -12   1      177.71      227.84     14.11 o 
   1 -12   1      607.03      532.53     22.78 o 
   2 -12   1       57.40       62.40      8.19 o 
   3 -12   1        1.51       10.38      2.88 o 
   4 -12   1      325.40      322.60     16.55 o 
   5 -12   1      251.83      243.85     17.23 o 
   6 -12   1        0.28        4.69      3.06 o 
   7 -12   1       94.50      117.76     12.29 o 
   8 -12   1       35.64       34.60     11.54 o 
  -4 -11   1      124.32      132.46     15.33 o 
  -3 -11   1      241.50      244.87     17.92 o 
  -2 -11   1       83.32       94.71     10.79 o 
  -1 -11   1       15.16       17.26      9.82 o 
   0 -11   1        9.75       15.14      4.12 o 
   1 -11   1       69.66       71.46      8.49 o 
   2 -11   1       55.26       56.16      8.04 o 
   3 -11   1       11.73       12.05      2.98 o 
   4 -11   1       35.52       36.83      4.77 o 
   5 -11   1        0.34        4.48      4.13 o 
   6 -11   1        2.56        4.81      2.76 o 
   7 -11   1      217.18      198.84     14.32 o 
   8 -11   1      240.59      230.34     16.19 o 
   9 -11   1        0.45        0.00      3.41 o 
  -5 -10   1       12.44       16.25      4.99 o 
  -4 -10   1       77.46       65.10      8.87 o 
  -3 -10   1      203.42      200.63     13.97 o 
  -2 -10   1       95.27       96.88     10.34 o 
  -1 -10   1       61.89       64.07     10.16 o 
   0 -10   1      377.94      398.03     17.91 o 
   1 -10   1      191.57      180.37      8.82 o 
   2 -10   1      139.52      138.92      8.38 o 
   3 -10   1       87.73       97.23      7.26 o 
   4 -10   1      409.18      369.31     14.07 o 
   5 -10   1       55.95       61.40      7.89 o 
   6 -10   1        0.05        4.01      2.31 o 
   7 -10   1       23.51       33.07     10.85 o 
   8 -10   1       82.65      103.55     11.45 o 
   9 -10   1       27.17       23.76      5.54 o 
  -6  -9   1      110.99      108.63     12.46 o 
  -5  -9   1       59.90       83.45     10.22 o 
  -4  -9   1       30.04       41.92      6.58 o 
  -3  -9   1      201.96      203.06     12.66 o 
  -2  -9   1        1.22        6.52      3.04 o 
  -1  -9   1       17.04       28.26      5.29 o 
   0  -9   1      277.68      241.18     12.78 o 
   1  -9   1        2.31        5.52      1.97 o 
   2  -9   1       45.54       51.83      5.07 o 
   3  -9   1      400.80      377.19     12.77 o 
   4  -9   1       92.66      102.91      6.97 o 
   5  -9   1        3.05        7.42      2.79 o 
   6  -9   1       14.35       21.82      5.86 o 
   7  -9   1      145.62      166.58     14.64 o 
   8  -9   1       16.99       21.37      4.85 o 
   9  -9   1        6.57        6.62      4.26 o 
  10  -9   1       26.70       26.00      5.59 o 
  -7  -8   1        4.80       10.51      3.30 o 
  -6  -8   1       85.55       76.42     13.14 o 
  -5  -8   1      110.84      126.15      9.31 o 
  -4  -8   1        3.06        8.79      2.77 o 
  -3  -8   1        0.50        2.57      2.05 o 
  -2  -8   1      455.19      442.54     14.30 o 
  -1  -8   1      549.28      515.98     14.96 o 
   0  -8   1     1108.73     1079.24     21.25 o 
   1  -8   1        6.92       10.62      2.32 o 
   2  -8   1      443.92      402.47     12.71 o 
   3  -8   1        7.30       16.21      2.85 o 
   4  -8   1       51.87       66.60      5.52 o 
   5  -8   1       47.61       59.07      7.30 o 
   6  -8   1       43.20       50.80     11.37 o 
   7  -8   1       11.92       14.23      3.77 o 
   8  -8   1      223.56      203.97     13.03 o 
   9  -8   1        1.31        7.30      4.12 o 
  10  -8   1       57.33       57.08      8.49 o 
  -7  -7   1        9.86       16.60      3.55 o 
  -6  -7   1        0.01        2.54      2.34 o 
  -5  -7   1      537.25      486.58     23.64 o 
  -4  -7   1     1272.97     1263.79     30.88 o 
  -3  -7   1      279.91      276.22     14.89 o 
  -2  -7   1      567.75      539.37     24.72 o 
  -1  -7   1      168.88      159.06      5.58 o 
   0  -7   1       62.37       58.78      3.35 o 
   1  -7   1      513.34      491.64     11.14 o 
   2  -7   1      158.49      173.01      5.48 o 
   3  -7   1        7.22       15.98      6.35 o 
   4  -7   1      173.66      169.84      6.66 o 
   5  -7   1        0.09        2.64      1.79 o 
   6  -7   1        6.54       16.72      8.41 o 
   7  -7   1       86.01      105.83      8.44 o 
   8  -7   1      108.56      105.18      7.91 o 
   9  -7   1       10.62       21.87      3.49 o 
  10  -7   1       16.52       23.84      5.13 o 
  -8  -6   1        1.17        4.25      3.28 o 
  -7  -6   1       23.90       20.73      4.22 o 
  -6  -6   1      356.12      331.08     24.27 o 
  -5  -6   1     1260.06     1130.75     28.68 o 
  -4  -6   1     1204.89     1133.22     27.78 o 
  -3  -6   1      146.53      143.31      7.20 o 
  -2  -6   1      781.00      757.67     15.57 o 
  -1  -6   1      909.18      922.41     17.81 o 
   0  -6   1      642.82      661.55     15.14 o 
   1  -6   1      197.21      183.72      5.43 o 
   2  -6   1       12.89       19.87      1.90 o 
   3  -6   1     1304.59     1286.73     23.32 o 
   4  -6   1       16.75       18.49      2.62 o 
   5  -6   1       46.33       54.94      4.70 o 
   6  -6   1        1.54        1.88      1.71 o 
   7  -6   1       85.23       88.53      9.91 o 
   8  -6   1        7.68       11.83      2.91 o 
   9  -6   1      215.12      203.69     10.07 o 
  10  -6   1      156.66      180.11     10.69 o 
  -8  -5   1      170.15      147.85     13.39 o 
  -7  -5   1      316.18      316.82     13.03 o 
  -6  -5   1      345.02      324.18     12.85 o 
  -5  -5   1       27.35       27.63      4.00 o 
  -4  -5   1        5.30        2.68      1.77 o 
  -3  -5   1      598.01      586.04     15.94 o 
  -2  -5   1       56.98       51.76      2.95 o 
  -1  -5   1     1124.48     1083.16     19.68 o 
   0  -5   1     1804.33     1876.54     35.75 o 
   1  -5   1     1355.78     1400.16     24.03 o 
   2  -5   1     4654.78     4894.77     76.39 o 
   3  -5   1      593.86      557.09     13.87 o 
   4  -5   1      583.90      497.34     10.96 o 
   5  -5   1       15.49       14.61      2.50 o 
   6  -5   1      223.40      225.63      9.35 o 
   7  -5   1      113.21      121.78      7.50 o 
   8  -5   1       23.98       23.00      3.97 o 
   9  -5   1      183.82      176.13      9.98 o 
  10  -5   1       80.85       95.12      8.29 o 
  -9  -4   1       44.93       38.56     14.47 o 
  -8  -4   1       33.65       29.13      5.46 o 
  -7  -4   1       91.90      108.56     10.65 o 
  -6  -4   1        4.93        8.57      2.62 o 
  -5  -4   1        0.05        0.46      1.49 o 
  -4  -4   1      188.52      180.41     11.08 o 
  -3  -4   1      136.09      128.91      6.47 o 
  -2  -4   1      731.30      726.19     14.02 o 
  -1  -4   1      407.99      406.54      8.68 o 
   0  -4   1     2238.81     2399.86     38.50 o 
   1  -4   1      493.69      468.41     17.75 o 
   2  -4   1     2711.93     2934.71     46.72 o 
   3  -4   1     3254.58     3383.55     53.86 o 
   4  -4   1      232.36      227.03      6.17 o 
   5  -4   1        2.14        1.19      0.90 o 
   6  -4   1     1336.78     1239.75     35.56 o 
   7  -4   1     1887.65     1792.08     39.49 o 
   8  -4   1      134.26      136.80      8.88 o 
   9  -4   1       40.52       55.59      6.09 o 
  10  -4   1       10.18       13.81      4.50 o 
  -9  -3   1       40.80       54.10      8.03 o 
  -8  -3   1        5.25       15.18      4.22 o 
  -7  -3   1      181.81      170.06     11.69 o 
  -6  -3   1      972.44      895.66     23.14 o 
  -5  -3   1     1343.20     1250.67     28.59 o 
  -4  -3   1       82.54       77.57      4.04 o 
  -3  -3   1     3112.48     3428.90     64.22 o 
  -2  -3   1       44.96       54.91      2.38 o 
  -1  -3   1       93.32      106.43      3.78 o 
   0  -3   1     6921.17     7293.22    128.33 o 
   1  -3   1     3051.03     3197.91     49.79 o 
   2  -3   1     2613.80     2753.66     43.50 o 
   3  -3   1     1508.84     1551.46     26.12 o 
   4  -3   1       38.50       28.31      2.00 o 
   5  -3   1     1278.08     1256.57     29.17 o 
   6  -3   1      491.25      444.35     16.20 o 
   7  -3   1      785.08      705.46     19.61 o 
   8  -3   1      144.22      125.10      8.46 o 
   9  -3   1       43.66       51.28      7.40 o 
  10  -3   1       64.62       74.24     16.54 o 
 -10  -2   1       35.02       46.97      8.00 o 
  -9  -2   1       18.60       32.43      5.97 o 
  -8  -2   1        1.82        7.80      5.34 o 
  -7  -2   1      572.14      518.50     20.82 o 
  -6  -2   1     1932.04     1850.63     39.50 o 
  -5  -2   1      974.21      871.37     17.45 o 
  -4  -2   1       27.17       22.56      2.11 o 
  -3  -2   1      202.96      165.68      4.68 o 
  -2  -2   1     1388.33     1402.70     23.43 o 
  -1  -2   1      218.45      223.38      4.87 o 
   0  -2   1     1051.04     1043.39     16.99 o 
   1  -2   1      167.23      177.04      3.98 o 
   2  -2   1       40.52       51.63      2.22 o 
   3  -2   1       58.63       58.28      2.49 o 
   4  -2   1      408.69      469.16      9.95 o 
   5  -2   1      403.99      458.60     10.69 o 
   6  -2   1       15.93       16.51      2.82 o 
   7  -2   1       85.27       89.13      6.57 o 
   8  -2   1      515.52      457.22     19.60 o 
   9  -2   1       87.40       85.42      9.46 o 
  10  -2   1        4.60        9.30      4.14 o 
 -10  -1   1       97.34       98.33     11.23 o 
  -9  -1   1       56.17       52.23      7.58 o 
  -8  -1   1      209.25      195.57     12.04 o 
  -7  -1   1      191.48      182.61     11.07 o 
  -6  -1   1      188.90      180.95      7.67 o 
  -5  -1   1      922.55      919.44     18.00 o 
  -4  -1   1     3115.07     3342.74     53.75 o 
  -3  -1   1      141.14      175.99      7.73 o 
  -2  -1   1     5222.31     5483.02     83.92 o 
  -1  -1   1     3093.30     3461.38     53.05 o 
   0  -1   1       17.04       15.75      0.99 o 
   1  -1   1     6714.61     6882.64    179.78 o 
   2  -1   1      626.00      626.66     15.58 o 
   3  -1   1     1479.91     1497.10     25.07 o 
   4  -1   1     2027.78     2135.49     35.47 o 
   5  -1   1       33.14       30.61      7.14 o 
   6  -1   1      624.65      606.72     16.57 o 
   7  -1   1       14.43       18.14      3.40 o 
   8  -1   1      202.39      191.92     11.82 o 
   9  -1   1       74.49       65.90      8.40 o 
  10  -1   1       29.92       35.84      6.58 o 
 -10   0   1      159.88      169.60     14.38 o 
  -9   0   1       41.09       37.86      6.55 o 
  -8   0   1        7.28        4.87      4.48 o 
  -7   0   1        0.68        2.61      1.87 o 
  -6   0   1       99.84      109.31      4.68 o 
  -5   0   1      249.31      282.57      7.48 o 
  -4   0   1      741.91      799.59     15.13 o 
  -3   0   1        0.07        1.78      0.65 o 
  -2   0   1     7533.98     7931.25    120.26 o 
  -1   0   1      743.68      893.58     14.34 o 
   0   0   1        7.87        2.31      0.40 o 
   1   0   1     1786.42     2094.66     32.60 o 
   2   0   1     4720.24     4861.07     74.70 o 
   3   0   1       55.32       67.54      4.18 o 
   4   0   1      886.63      936.74     17.59 o 
   5   0   1      884.30      796.38     26.06 o 
   6   0   1     1704.22     1699.10     30.85 o 
   7   0   1      231.15      206.84     12.04 o 
   8   0   1       21.43       26.18      7.58 o 
   9   0   1       80.85       75.89      9.22 o 
  10   0   1       11.67        7.80      3.97 o 
 -10   1   1        0.43        4.25      3.39 o 
  -9   1   1      120.50      118.31     14.99 o 
  -8   1   1      130.18      130.04     10.96 o 
  -7   1   1      135.48      131.94      8.28 o 
  -6   1   1      239.59      214.92     12.00 o 
  -5   1   1      154.42      151.45      5.02 o 
  -4   1   1     1490.96     1603.77     27.11 o 
  -3   1   1       19.89       24.34      1.93 o 
  -2   1   1       54.11       58.69      2.45 o 
  -1   1   1     1682.66     1713.18     26.70 o 
   0   1   1      165.78      180.67      3.57 o 
   1   1   1     7052.56     7545.34    114.79 o 
   2   1   1        4.19        6.59      0.76 o 
   3   1   1       86.50       79.46      3.03 o 
   4   1   1     2392.48     2515.56     41.63 o 
   5   1   1      470.69      436.17     13.03 o 
   6   1   1     2116.81     1943.42     41.06 o 
   7   1   1      374.45      333.21     15.96 o 
   8   1   1       62.12       59.34      7.75 o 
   9   1   1       14.41       23.39      5.34 o 
  10   1   1        0.08        2.76      3.79 o 
 -11   2   1        0.07        2.79      3.53 o 
 -10   2   1        2.43        6.62      5.51 o 
  -9   2   1       59.49       65.26      8.03 o 
  -8   2   1      171.02      145.12      8.41 o 
  -7   2   1       27.67       24.99      3.78 o 
  -6   2   1        3.31        1.62      1.42 o 
  -5   2   1      308.09      327.23     10.20 o 
  -4   2   1      911.95     1045.69     22.54 o 
  -3   2   1       30.10       31.04      2.45 o 
  -2   2   1    10267.23    10608.21    160.44 o 
  -1   2   1      492.12      468.41      8.48 o 
   0   2   1     2673.44     2765.81     42.93 o 
   1   2   1     5170.70     5390.90    117.52 o 
   2   2   1      264.46      315.53      8.69 o 
   3   2   1      950.37     1072.27     19.21 o 
   4   2   1      122.70      136.62      6.42 o 
   5   2   1        1.68        2.09      1.62 o 
   6   2   1       51.54       47.44      4.97 o 
   7   2   1      443.33      388.07     26.53 o 
   8   2   1        0.26        6.10      3.06 o 
   9   2   1       32.97       36.53      6.57 o 
 -11   3   1       58.68       52.11      8.04 o 
 -10   3   1       32.73       30.73      5.79 o 
  -9   3   1       15.02       13.45      3.21 o 
  -8   3   1       29.64       30.05      4.29 o 
  -7   3   1       62.24       56.34      6.86 o 
  -6   3   1      133.78      126.99      6.43 o 
  -5   3   1      639.80      603.32     15.64 o 
  -4   3   1      259.55      292.93     10.24 o 
  -3   3   1     1391.33     1342.51     32.53 o 
  -2   3   1     7278.19     7980.56    121.46 o 
  -1   3   1      537.25      556.15     10.33 o 
   0   3   1     1380.25     1493.62     24.53 o 
   1   3   1     2664.35     2805.51     44.55 o 
   2   3   1      515.26      599.87     14.51 o 
   3   3   1       10.26       17.70      2.45 o 
   4   3   1       24.50       19.72      2.83 o 
   5   3   1      118.75      126.74      7.18 o 
   6   3   1       49.13       46.46      4.99 o 
   7   3   1      281.08      270.48     14.74 o 
   8   3   1      122.41      118.08     11.80 o 
   9   3   1       12.96       18.98      4.26 o 
 -11   4   1       99.48      102.89     26.53 o 
 -10   4   1      119.29      113.05      9.03 o 
  -9   4   1        1.77        6.52      2.33 o 
  -8   4   1        0.96        2.56      2.45 o 
  -7   4   1       40.48       44.95      4.91 o 
  -6   4   1       93.98      108.51      6.75 o 
  -5   4   1        2.04        2.07      1.42 o 
  -4   4   1        1.30        3.22      1.21 o 
  -3   4   1     1370.00     1368.65     32.63 o 
  -2   4   1      229.23      232.44      5.87 o 
  -1   4   1      370.49      398.21      8.46 o 
   0   4   1     3009.13     3158.17     50.11 o 
   1   4   1        3.92        2.06      0.70 o 
   2   4   1      745.78      777.54     18.43 o 
   3   4   1      348.48      327.43     18.46 o 
   4   4   1        0.61        3.24      1.67 o 
   5   4   1      253.54      246.73     12.10 o 
   6   4   1        2.74        2.77      2.68 o 
   7   4   1       12.79        6.55      5.17 o 
   8   4   1      352.30      341.37     26.19 o 
   9   4   1       57.59       47.32      8.27 o 
 -11   5   1       95.19      114.98     12.06 o 
 -10   5   1      334.36      321.33     13.66 o 
  -9   5   1       21.89       26.77      4.33 o 
  -8   5   1       22.45       23.28      4.43 o 
  -7   5   1       74.08       73.91      6.37 o 
  -6   5   1     1369.19     1262.68     29.02 o 
  -5   5   1      318.21      315.79     10.35 o 
  -4   5   1       38.20       36.06      2.46 o 
  -3   5   1     2005.17     2087.78     34.91 o 
  -2   5   1      844.48      912.44     16.98 o 
  -1   5   1     1383.71     1362.20     23.76 o 
   0   5   1        5.26        4.83      1.05 o 
   1   5   1      119.45      145.19      4.59 o 
   2   5   1      156.30      146.84      6.48 o 
   3   5   1      887.25      887.16     22.00 o 
   4   5   1       51.61       46.59      4.99 o 
   5   5   1      579.08      498.30     16.17 o 
   6   5   1      232.19      198.69      9.78 o 
   7   5   1        4.04        4.16      2.18 o 
   8   5   1       20.83       23.98      5.36 o 
 -11   6   1        5.36       13.39      3.71 o 
 -10   6   1       23.07       35.33      5.72 o 
  -9   6   1        2.39        5.59      2.50 o 
  -8   6   1      264.92      274.16     11.45 o 
  -7   6   1      298.82      285.40     11.13 o 
  -6   6   1       12.99       16.80      2.94 o 
  -5   6   1      146.59      144.79      8.79 o 
  -4   6   1     1338.33     1332.46     24.31 o 
  -3   6   1     3087.76     3120.82     50.94 o 
  -2   6   1        0.15        1.82      1.01 o 
  -1   6   1      726.35      697.61     14.24 o 
   0   6   1     5154.58     5238.36    111.06 o 
   1   6   1       27.71       42.23      3.23 o 
   2   6   1       22.50       22.39      3.25 o 
   3   6   1      143.83      142.97      7.26 o 
   4   6   1      260.23      246.49     10.50 o 
   5   6   1        5.39        7.57      2.51 o 
   6   6   1       63.80       82.53      7.62 o 
   7   6   1       16.95       23.89      4.00 o 
   8   6   1       11.78       22.80      6.72 o 
 -11   7   1       20.29       23.30      7.04 o 
 -10   7   1       34.84       41.24      5.56 o 
  -9   7   1        7.48       12.30      4.98 o 
  -8   7   1      101.79      105.46      8.03 o 
  -7   7   1       17.12       28.03      8.27 o 
  -6   7   1      412.83      408.10     19.71 o 
  -5   7   1      200.42      223.55      8.84 o 
  -4   7   1       16.58       22.83      2.66 o 
  -3   7   1      185.74      205.87      6.51 o 
  -2   7   1        2.11        8.85      1.61 o 
  -1   7   1      139.64      137.94      7.39 o 
   0   7   1     4074.55     3978.06     65.64 o 
   1   7   1     1097.68      937.97     38.65 o 
   2   7   1      118.36      115.73      6.99 o 
   3   7   1        3.07        8.60      2.52 o 
   4   7   1        0.37        6.10      2.37 o 
   5   7   1       41.05       44.26      5.36 o 
   6   7   1       22.47       29.10      5.57 o 
   7   7   1        8.49       11.79      3.37 o 
 -10   8   1        0.80        5.51      2.52 o 
  -9   8   1        0.29        2.63      2.89 o 
  -8   8   1        8.60       10.17      3.21 o 
  -7   8   1       31.75       32.94      4.68 o 
  -6   8   1       23.98       27.67      3.80 o 
  -5   8   1        2.00        4.31      1.87 o 
  -4   8   1       67.87       90.18      4.79 o 
  -3   8   1       11.51       12.93      2.74 o 
  -2   8   1       48.22       51.06      3.75 o 
  -1   8   1       13.50       22.37      3.13 o 
   0   8   1     2056.76     1968.66     41.08 o 
   1   8   1     2345.79     2286.24     51.41 o 
   2   8   1       22.64       25.07      3.90 o 
   3   8   1      259.90      257.81     12.74 o 
   4   8   1       76.04       91.77      7.78 o 
   5   8   1       16.72       28.09      5.08 o 
   6   8   1       23.04       43.10      5.33 o 
 -10   9   1        3.53        6.11      3.77 o 
  -9   9   1       41.12       40.55      6.70 o 
  -8   9   1       70.12       69.54     12.23 o 
  -7   9   1      179.97      188.80     11.93 o 
  -6   9   1       79.47      118.22     11.03 o 
  -5   9   1       25.47       36.21      5.59 o 
  -4   9   1      665.73      668.06     15.48 o 
  -3   9   1        3.16        7.25      1.64 o 
  -2   9   1      207.56      201.16      8.21 o 
  -1   9   1        1.46        4.10      1.48 o 
   0   9   1      266.30      256.15     13.51 o 
   1   9   1      455.60      425.78     15.24 o 
   2   9   1      110.33      120.52      8.27 o 
   3   9   1       11.04       10.02      2.93 o 
   4   9   1        0.27        8.15      2.62 o 
   5   9   1       13.85       20.42      3.67 o 
 -10  10   1        5.24        3.33      4.48 o 
  -9  10   1      219.79      246.15     16.43 o 
  -8  10   1      694.00      675.75     27.41 o 
  -7  10   1      133.25      119.58     11.57 o 
  -6  10   1       19.97       24.26      4.61 o 
  -5  10   1      322.42      337.40     16.08 o 
  -4  10   1      341.59      359.71     12.84 o 
  -3  10   1        2.17        1.32      1.85 o 
  -2  10   1      437.04      414.12     14.00 o 
  -1  10   1     1093.26     1028.87     33.01 o 
   0  10   1        0.05        6.62      3.96 o 
   1  10   1      241.56      234.75     13.64 o 
   2  10   1      300.65      286.59     15.59 o 
   3  10   1      239.52      198.81     14.98 o 
   4  10   1        4.52       11.03      4.31 o 
   5  10   1        9.14       13.27      4.37 o 
  -9  11   1       27.75       32.98      7.31 o 
  -8  11   1       19.97       27.80     11.72 o 
  -7  11   1        4.07        7.90      3.53 o 
  -6  11   1       28.73       46.47      7.75 o 
  -5  11   1      139.87      130.23     11.33 o 
  -4  11   1      168.27      159.61      9.01 o 
  -3  11   1      186.37      182.17      9.00 o 
  -2  11   1      151.80      160.29     12.06 o 
  -1  11   1     1337.98     1271.16     39.71 o 
   0  11   1      507.84      480.41     34.11 o 
   1  11   1       18.73       31.91      8.27 o 
   2  11   1       90.34       88.89     10.85 o 
   3  11   1        1.38        2.77      3.88 o 
   4  11   1       50.81       53.86      9.48 o 
  -8  12   1        0.46        6.82      3.96 o 
  -7  12   1        8.53       18.06      6.55 o 
  -6  12   1        0.01        1.72      3.06 o 
  -5  12   1        7.38        5.65      3.14 o 
  -4  12   1       26.93       21.08      4.71 o 
  -3  12   1       20.08       25.09      6.37 o 
  -2  12   1       25.24       32.04      6.21 o 
  -1  12   1      608.97      607.86     24.97 o 
   0  12   1      912.77      806.67     30.84 o 
   1  12   1        2.04        3.10      3.90 o 
   2  12   1      125.60      134.74     13.34 o 
  -7  13   1       14.39       17.90      5.10 o 
  -6  13   1       20.63       28.14      5.85 o 
  -5  13   1        1.24       11.63      4.31 o 
  -4  13   1       49.07       63.75     13.09 o 
  -3  13   1       23.92       27.42      6.37 o 
  -2  13   1       13.08       12.00      6.20 o 
  -1  13   1        0.49        7.02      3.14 o 
   0  13   1      173.10      169.94     14.95 o 
   1  13   1        2.87       -1.08      3.62 o 
  -5  14   1        0.58       12.40      6.20 o 
  -4  14   1        0.45       14.47      7.58 o 
  -3  14   1       17.59       24.22      5.13 o 
  -2  14   1        0.23        2.96      5.34 o 
   1 -14   2        1.67        7.71      3.77 o 
   2 -14   2        3.82       11.03      5.86 o 
   3 -14   2        8.89        7.94      4.07 o 
   4 -14   2       48.00       48.92     17.92 o 
   5 -14   2        4.54        1.78      3.53 o 
  -1 -13   2        8.45       18.77      5.23 o 
   0 -13   2       25.66       26.21      5.79 o 
   1 -13   2       45.94       48.84      7.43 o 
   2 -13   2        0.00        7.61      3.77 o 
   3 -13   2       30.34       42.49      5.02 o 
   4 -13   2       21.47       26.01      5.34 o 
   5 -13   2       31.70       45.26      7.40 o 
   6 -13   2       15.47       28.95      6.12 o 
   7 -13   2        3.20        6.77      4.12 o 
  -3 -12   2       39.84       50.31      8.19 o 
  -2 -12   2       19.34       20.59      5.97 o 
  -1 -12   2       23.80       33.14      6.09 o 
   0 -12   2        1.61        5.92      7.58 o 
   1 -12   2        0.41        1.60      2.73 o 
   2 -12   2        3.12        5.33      4.31 o 
   3 -12   2       91.36       83.65      7.51 o 
   4 -12   2        0.10       -1.93      6.37 o 
   5 -12   2      166.47      193.78     14.61 o 
   6 -12   2      154.01      201.17     14.32 o 
   7 -12   2       33.64       50.65      8.00 o 
   8 -12   2        3.49        3.99      5.86 o 
  -4 -11   2       69.03       77.46     10.35 o 
  -3 -11   2       53.51       60.79      8.87 o 
  -2 -11   2      244.49      254.89     22.40 o 
  -1 -11   2       30.86       39.22      6.32 o 
   0 -11   2       10.08       21.02      4.50 o 
   1 -11   2       38.60       44.17      6.70 o 
   2 -11   2      233.32      238.26     19.45 o 
   3 -11   2      719.18      658.70     19.99 o 
   4 -11   2       46.45       45.59      5.32 o 
   5 -11   2        1.75        6.23      3.01 o 
   6 -11   2       18.08       20.92      4.71 o 
   7 -11   2       21.20       35.86     15.16 o 
   8 -11   2        6.31        5.00      3.88 o 
  -5 -10   2       18.38       18.07      5.05 o 
  -4 -10   2       17.32       21.74      6.89 o 
  -3 -10   2       50.10       45.78      7.29 o 
  -2 -10   2      145.34      167.70     17.57 o 
  -1 -10   2      103.36      111.03     13.09 o 
   0 -10   2      480.08      437.63     36.01 o 
   1 -10   2      783.47      759.66     21.21 o 
   2 -10   2     1006.41      984.79     25.43 o 
   3 -10   2      569.50      567.64     18.71 o 
   4 -10   2       46.27       54.58      7.20 o 
   5 -10   2      184.80      190.71     11.94 o 
   6 -10   2       34.15       45.87      6.82 o 
   7 -10   2       50.73       50.23      7.75 o 
   8 -10   2       53.37       63.44      9.11 o 
   9 -10   2        1.26        7.19      3.62 o 
  -6  -9   2       21.41       19.17      9.65 o 
  -5  -9   2      203.24      212.86     15.05 o 
  -4  -9   2       73.51       74.83     18.09 o 
  -3  -9   2        7.46        6.81      5.00 o 
  -2  -9   2       44.29       38.64      6.21 o 
  -1  -9   2       28.32       23.34      7.06 o 
   0  -9   2      486.50      491.37     24.29 o 
   1  -9   2      617.50      611.31     17.65 o 
   2  -9   2       50.34       60.93      5.47 o 
   3  -9   2        4.73        5.49      2.28 o 
   4  -9   2      121.67      128.82      7.91 o 
   5  -9   2      248.06      244.83     15.16 o 
   6  -9   2      401.46      395.57     18.27 o 
   7  -9   2       92.13       95.30     10.22 o 
   8  -9   2      129.66      137.90     13.02 o 
   9  -9   2       97.53      102.87     14.30 o 
  -7  -8   2       65.55       60.01      8.86 o 
  -6  -8   2       51.37       69.82      7.03 o 
  -5  -8   2       23.66       26.94      4.07 o 
  -4  -8   2       33.51       41.93      5.11 o 
  -3  -8   2       12.58       13.31      3.97 o 
  -2  -8   2      663.16      678.73     24.49 o 
  -1  -8   2       38.57       50.86      5.49 o 
   0  -8   2       31.98       27.22      3.60 o 
   1  -8   2      120.59      128.01      7.00 o 
   2  -8   2      179.55      164.79      7.49 o 
   3  -8   2      391.02      378.09     17.40 o 
   4  -8   2      395.71      373.67     12.39 o 
   5  -8   2      118.87      104.32      9.62 o 
   6  -8   2        5.43       14.73      5.86 o 
   7  -8   2       59.23       69.12      8.76 o 
   8  -8   2       77.16       87.06      9.85 o 
   9  -8   2      468.07      403.47     20.10 o 
  10  -8   2       81.51       75.88     10.22 o 
  -7  -7   2       71.39       89.56      8.25 o 
  -6  -7   2      444.58      445.44     16.20 o 
  -5  -7   2      251.91      252.94     11.14 o 
  -4  -7   2      181.19      170.20      8.86 o 
  -3  -7   2      683.55      652.38     18.32 o 
  -2  -7   2      538.91      513.86     14.75 o 
  -1  -7   2       48.97       50.30      3.42 o 
   0  -7   2      251.84      258.21      7.16 o 
   1  -7   2     1407.97     1371.04     24.65 o 
   2  -7   2     2971.28     2839.54     46.97 o 
   3  -7   2        7.60        5.56      1.87 o 
   4  -7   2       10.12       18.34      2.01 o 
   5  -7   2       37.69       49.58      6.57 o 
   6  -7   2      174.00      159.52     11.03 o 
   7  -7   2       15.48       14.87      3.88 o 
   8  -7   2        3.79        9.90      3.48 o 
   9  -7   2      106.36      110.30     12.06 o 
  10  -7   2       20.86       26.91     10.68 o 
  -8  -6   2       16.85       19.82      4.95 o 
  -7  -6   2       10.51       20.71      5.61 o 
  -6  -6   2       29.92       38.48      5.12 o 
  -5  -6   2        2.83        4.44      2.45 o 
  -4  -6   2      489.76      477.40     15.08 o 
  -3  -6   2     2022.69     1955.03     41.09 o 
  -2  -6   2      876.99      856.98     17.22 o 
  -1  -6   2     1996.72     2009.39     34.39 o 
   0  -6   2     1554.78     1443.73     29.74 o 
   1  -6   2     4244.74     4240.73     67.09 o 
   2  -6   2     1562.06     1507.02     26.22 o 
   3  -6   2        0.11       -0.09      1.24 o 
   4  -6   2      715.90      742.54     23.18 o 
   5  -6   2      217.07      202.15      9.47 o 
   6  -6   2       11.42        9.63      2.57 o 
   7  -6   2      140.10      150.67      9.08 o 
   8  -6   2       61.25       65.71      6.45 o 
   9  -6   2       12.67       15.36      3.70 o 
  10  -6   2       80.19       78.35      7.81 o 
  -9  -5   2       26.33       27.83      6.20 o 
  -8  -5   2      109.35       92.24     10.79 o 
  -7  -5   2       34.24       42.32     15.33 o 
  -6  -5   2      194.78      181.01      9.25 o 
  -5  -5   2       81.99       78.41      6.56 o 
  -4  -5   2      166.76      156.85      7.78 o 
  -3  -5   2       22.11       33.90      3.19 o 
  -2  -5   2       26.82       40.52      2.82 o 
  -1  -5   2     1466.95     1529.78     26.45 o 
   0  -5   2     3546.01     3798.14     60.14 o 
   1  -5   2     2228.33     2560.66     50.47 o 
   2  -5   2     1751.52     1876.38     31.41 o 
   3  -5   2     1781.13     1805.44     30.86 o 
   4  -5   2      539.89      505.43     11.34 o 
   5  -5   2      757.37      686.77     18.67 o 
   6  -5   2      542.66      499.08     15.12 o 
   7  -5   2      104.14       88.82      7.00 o 
   8  -5   2      226.58      226.36     10.73 o 
   9  -5   2      124.24      135.68      9.52 o 
  10  -5   2      152.23      147.33     14.30 o 
  -9  -4   2       13.13       18.13      5.51 o 
  -8  -4   2        0.07        7.24      3.23 o 
  -7  -4   2        0.30        0.73      2.31 o 
  -6  -4   2       91.66       95.80      8.53 o 
  -5  -4   2        5.12        8.52      2.00 o 
  -4  -4   2      282.22      271.20      9.70 o 
  -3  -4   2      867.75      859.43     18.81 o 
  -2  -4   2       33.76       38.25      2.51 o 
  -1  -4   2       94.80      120.77      3.82 o 
   0  -4   2     1670.29     1674.07     27.65 o 
   1  -4   2      455.28      423.05     10.74 o 
   2  -4   2      697.92      729.56     13.63 o 
   3  -4   2      358.11      387.42      8.77 o 
   4  -4   2      138.75      133.92      4.57 o 
   5  -4   2      729.33      722.85     15.60 o 
   6  -4   2       50.85       46.54      4.84 o 
   7  -4   2      443.44      428.82     14.30 o 
   8  -4   2     1734.73     1619.88     37.84 o 
   9  -4   2       96.21      112.68      8.69 o 
  10  -4   2        0.36       -0.16      2.79 o 
 -10  -3   2       80.68       91.22     12.58 o 
  -9  -3   2       10.71        4.77      3.31 o 
  -8  -3   2       43.52       60.55      8.16 o 
  -7  -3   2      671.73      637.36     49.45 o 
  -6  -3   2      715.89      667.19     18.68 o 
  -5  -3   2        0.42        0.76      1.53 o 
  -4  -3   2      116.47       90.33      4.33 o 
  -3  -3   2        4.01        4.99      0.99 o 
  -2  -3   2        9.16        9.17      1.19 o 
  -1  -3   2       93.57       97.12      3.10 o 
   0  -3   2     2332.61     2538.43     47.07 o 
   1  -3   2     5052.18     5459.04     83.87 o 
   2  -3   2        3.33        8.29      0.97 o 
   3  -3   2       78.97       98.97      3.54 o 
   4  -3   2      716.63      730.55     15.22 o 
   5  -3   2      175.78      148.56      5.10 o 
   6  -3   2        6.01        3.27      1.76 o 
   7  -3   2      120.83      127.59      7.99 o 
   8  -3   2      352.65      334.24     12.85 o 
   9  -3   2       59.48       58.99      7.79 o 
  10  -3   2       26.28       34.69     11.20 o 
 -10  -2   2       18.06       32.81      7.93 o 
  -9  -2   2       58.36       75.10      9.60 o 
  -8  -2   2      111.26      100.16     10.09 o 
  -7  -2   2       78.50      105.32      9.75 o 
  -6  -2   2       11.25       11.77      2.34 o 
  -5  -2   2       12.69       10.39      1.66 o 
  -4  -2   2     2220.78     2266.91     38.02 o 
  -3  -2   2      163.49      165.46      5.09 o 
  -2  -2   2     4557.92     4839.01     74.88 o 
  -1  -2   2      540.32      541.49      9.96 o 
   0  -2   2     4343.70     4487.75     97.82 o 
   1  -2   2      123.26      135.30      3.40 o 
   2  -2   2     1475.55     1530.82     25.26 o 
   3  -2   2      409.60      469.30      9.73 o 
   4  -2   2      563.80      514.94     17.07 o 
   5  -2   2      448.47      413.39      9.98 o 
   6  -2   2        1.96        2.51      1.97 o 
   7  -2   2      670.90      624.87     18.03 o 
   8  -2   2       83.75       82.00      8.93 o 
   9  -2   2      212.62      185.68     12.90 o 
  10  -2   2       22.83       27.29      5.29 o 
 -10  -1   2       43.07       48.61      7.67 o 
  -9  -1   2       37.16       32.68     10.16 o 
  -8  -1   2       52.69       57.39      7.79 o 
  -7  -1   2       29.15       30.48      5.59 o 
  -6  -1   2        7.56       10.91      1.73 o 
  -5  -1   2     1129.18     1121.87     21.16 o 
  -4  -1   2       29.36       27.92      2.29 o 
  -3  -1   2        2.53        4.12      0.78 o 
  -2  -1   2       89.28       78.91      3.28 o 
  -1  -1   2     9781.61    10552.41    184.51 o 
   0  -1   2    14224.91    14726.74    221.46 o 
   1  -1   2     5540.68     5945.78     90.47 o 
   2  -1   2     2175.42     2376.67     37.85 o 
   3  -1   2        5.81       13.01      1.36 o 
   4  -1   2      704.52      641.24     13.17 o 
   5  -1   2       80.99       73.19      3.71 o 
   6  -1   2       11.94       10.00      2.44 o 
   7  -1   2        8.75       12.06      3.63 o 
   8  -1   2       13.06       14.97      3.97 o 
   9  -1   2      170.37      161.51     13.52 o 
  10  -1   2      111.22      114.65     20.33 o 
 -10   0   2        0.60        5.79      3.53 o 
  -9   0   2      102.34      103.76     18.95 o 
  -8   0   2       97.14       94.31      9.62 o 
  -7   0   2        3.35        7.23      2.38 o 
  -6   0   2      104.56       90.89      5.62 o 
  -5   0   2     1078.29     1069.77     19.96 o 
  -4   0   2     2789.20     2802.16     45.38 o 
  -3   0   2       65.67       62.05      2.57 o 
  -2   0   2     1115.93     1255.75     20.66 o 
  -1   0   2      122.59      147.47      3.29 o 
   0   0   2      390.17      445.73      9.00 o 
   1   0   2     5687.20     6134.19     93.27 o 
   2   0   2        4.29        7.88      0.94 o 
   3   0   2       51.15       53.25      2.60 o 
   4   0   2     1209.26     1197.55     24.82 o 
   5   0   2        0.01        0.80      0.88 o 
   6   0   2      901.85      876.15     22.31 o 
   7   0   2     1216.84     1191.34     36.90 o 
   8   0   2        0.34        3.04      2.65 o 
   9   0   2       11.82       13.42      4.48 o 
  10   0   2        0.41        4.11      3.88 o 
 -11   1   2       37.44       38.99      6.81 o 
 -10   1   2       40.15       33.47      7.93 o 
  -9   1   2        5.53        7.45      3.14 o 
  -8   1   2      316.82      288.90     11.35 o 
  -7   1   2       30.22       32.35      4.14 o 
  -6   1   2        5.20       10.86      2.30 o 
  -5   1   2      344.77      384.77      8.92 o 
  -4   1   2     5838.45     6040.01     93.45 o 
  -3   1   2     2203.89     2206.86     35.39 o 
  -2   1   2     2527.96     2705.43     42.19 o 
  -1   1   2     1484.52     1632.84     25.88 o 
   0   1   2     3828.84     3962.85     88.06 o 
   1   1   2       38.91       51.55      1.92 o 
   2   1   2      174.33      183.52      4.69 o 
   3   1   2     1064.13     1150.80     20.56 o 
   4   1   2      602.05      562.26     12.10 o 
   5   1   2       55.89       66.29      5.16 o 
   6   1   2       75.04       72.57      5.97 o 
   7   1   2       15.57       21.42      4.61 o 
   8   1   2       14.85        9.99      5.51 o 
   9   1   2      129.80      134.59     13.16 o 
 -11   2   2        2.93        9.46      4.46 o 
 -10   2   2       50.80       56.57      8.34 o 
  -9   2   2       51.91       55.15      5.88 o 
  -8   2   2       86.67       90.06      7.12 o 
  -7   2   2      205.42      194.50      8.58 o 
  -6   2   2     1053.10     1099.60     25.53 o 
  -5   2   2       14.14       15.11      2.37 o 
  -4   2   2     1059.57     1146.39     24.33 o 
  -3   2   2     3683.34     3969.59    130.22 o 
  -2   2   2      986.31     1086.16     25.31 o 
  -1   2   2      875.73      996.77     16.67 o 
   0   2   2     1451.74     1460.55     23.82 o 
   1   2   2     1206.08     1276.43     42.08 o 
   2   2   2     2604.82     2679.05     42.98 o 
   3   2   2     3735.25     3925.99     71.18 o 
   4   2   2      553.08      536.44     11.61 o 
   5   2   2       19.90       18.05      3.19 o 
   6   2   2      137.87      125.85      7.43 o 
   7   2   2        0.59        2.89      2.87 o 
   8   2   2       54.42       54.53     12.23 o 
   9   2   2        1.94        5.17      5.17 o 
 -11   3   2       20.22       27.98      5.38 o 
 -10   3   2        2.13        4.80      6.89 o 
  -9   3   2       62.79       65.96      6.55 o 
  -8   3   2       19.90       25.64      3.77 o 
  -7   3   2      493.96      471.74     14.72 o 
  -6   3   2      683.52      657.56     17.51 o 
  -5   3   2        2.33        1.07      1.25 o 
  -4   3   2      212.19      209.39      7.09 o 
  -3   3   2       35.83       36.59      1.99 o 
  -2   3   2     1768.63     1886.70     30.69 o 
  -1   3   2      593.96      617.03     11.54 o 
   0   3   2     1941.59     2023.16     32.72 o 
   1   3   2      860.76      842.36     16.15 o 
   2   3   2     1341.43     1395.81     28.91 o 
   3   3   2        1.56        1.32      1.28 o 
   4   3   2      186.05      175.63     12.75 o 
   5   3   2       86.23       90.15      6.67 o 
   6   3   2      199.79      190.46     10.54 o 
   7   3   2       78.93       84.71      9.74 o 
   8   3   2       10.32       17.19      4.46 o 
   9   3   2       41.66       50.89      7.92 o 
 -11   4   2        3.79       23.67      5.48 o 
 -10   4   2      115.90      110.83      9.13 o 
  -9   4   2       23.72       24.55      3.83 o 
  -8   4   2       71.08       76.73      6.68 o 
  -7   4   2       46.94       44.70      4.83 o 
  -6   4   2      418.89      373.54     12.13 o 
  -5   4   2     2576.90     2520.91     49.85 o 
  -4   4   2      264.51      258.77      6.42 o 
  -3   4   2       64.39       59.01      2.84 o 
  -2   4   2     1688.25     1653.61     32.21 o 
  -1   4   2      619.29      592.76     13.30 o 
   0   4   2      129.02      129.29      4.60 o 
   1   4   2     1393.18     1495.02     25.71 o 
   2   4   2       44.38       43.49      3.83 o 
   3   4   2      126.36      142.74      9.32 o 
   4   4   2      175.83      188.39      9.85 o 
   5   4   2       80.40       77.82      6.63 o 
   6   4   2        5.83        8.13      2.50 o 
   7   4   2      172.67      172.20     13.75 o 
   8   4   2       64.26       52.54      8.16 o 
 -11   5   2        0.33        3.57      3.13 o 
 -10   5   2       25.13       39.63      5.30 o 
  -9   5   2       28.35       36.54      4.64 o 
  -8   5   2       63.69       63.39      6.15 o 
  -7   5   2      281.71      252.37     10.32 o 
  -6   5   2     2617.99     2574.32     52.10 o 
  -5   5   2     4466.69     4411.33     83.06 o 
  -4   5   2     2869.87     2831.48     46.46 o 
  -3   5   2      488.15      528.09     11.32 o 
  -2   5   2     2096.48     2274.14     37.63 o 
  -1   5   2      427.38      451.75      9.94 o 
   0   5   2        2.90        7.74      1.34 o 
   1   5   2        0.23        2.99      0.94 o 
   2   5   2      513.05      462.91     13.51 o 
   3   5   2      351.04      311.52     14.95 o 
   4   5   2      165.74      158.80     11.68 o 
   5   5   2       89.54       83.26      7.14 o 
   6   5   2        0.63        6.06      2.50 o 
   7   5   2        3.95        1.98      3.28 o 
   8   5   2      105.16      105.62     11.82 o 
 -11   6   2        2.41        8.17      3.23 o 
 -10   6   2        9.62       13.06      3.02 o 
  -9   6   2        0.05        5.06      2.22 o 
  -8   6   2       48.47       52.20      5.80 o 
  -7   6   2      280.52      285.54     11.15 o 
  -6   6   2     1350.12     1262.47     29.30 o 
  -5   6   2     2096.49     1893.27    118.13 o 
  -4   6   2      991.10      952.00     18.56 o 
  -3   6   2        0.13        2.15      1.67 o 
  -2   6   2     3413.73     3304.02     53.82 o 
  -1   6   2      738.94      768.28     17.76 o 
   0   6   2       42.06       36.90      2.87 o 
   1   6   2     1173.37     1078.26     24.77 o 
   2   6   2      500.30      444.79     13.71 o 
   3   6   2      291.78      279.51     11.27 o 
   4   6   2      128.18      121.81     10.11 o 
   5   6   2       12.76       15.53      3.21 o 
   6   6   2        0.34        0.09      2.23 o 
   7   6   2        2.87        5.42      4.61 o 
 -11   7   2        2.42        8.15      3.03 o 
 -10   7   2       14.22       24.41      4.20 o 
  -9   7   2       46.01       53.07      5.99 o 
  -8   7   2      490.43      438.34     19.49 o 
  -7   7   2       26.73       26.57      3.74 o 
  -6   7   2        6.17       17.96      8.94 o 
  -5   7   2       21.13       21.68      3.16 o 
  -4   7   2       80.92       84.51      4.26 o 
  -3   7   2      261.01      263.88      8.41 o 
  -2   7   2      351.97      339.80      9.12 o 
  -1   7   2       70.30       69.87      4.13 o 
   0   7   2        0.95        2.13      1.14 o 
   1   7   2      970.17      906.20     30.71 o 
   2   7   2      447.31      432.71     14.13 o 
   3   7   2      536.80      503.59     21.64 o 
   4   7   2        8.86       10.15      2.71 o 
   5   7   2       41.91       49.14      8.01 o 
   6   7   2      224.90      231.62     11.66 o 
   7   7   2       21.54       13.69      3.91 o 
 -10   8   2        3.55        4.70      5.01 o 
  -9   8   2        0.50        3.55      2.45 o 
  -8   8   2       39.40       41.60      4.96 o 
  -7   8   2      159.06      173.63      8.79 o 
  -6   8   2      173.71      168.98     10.12 o 
  -5   8   2        8.11       12.71      3.18 o 
  -4   8   2       37.86       44.08      3.69 o 
  -3   8   2      130.25      123.94      5.23 o 
  -2   8   2       32.14       40.45      3.52 o 
  -1   8   2      378.03      374.03     17.21 o 
   0   8   2      175.49      179.65      8.04 o 
   1   8   2       62.37       57.28      5.47 o 
   2   8   2      430.25      417.89     14.41 o 
   3   8   2       28.82       34.28      5.48 o 
   4   8   2       47.32       48.85      5.80 o 
   5   8   2       70.37       82.56      8.07 o 
   6   8   2      182.81      204.81     12.91 o 
 -10   9   2       68.00       59.96     12.40 o 
  -9   9   2        4.93        6.29      4.08 o 
  -8   9   2       57.58       61.74      6.32 o 
  -7   9   2      827.97      802.10     22.70 o 
  -6   9   2     1212.96     1220.03     29.91 o 
  -5   9   2      809.72      818.35     21.71 o 
  -4   9   2       10.86       17.88      2.45 o 
  -3   9   2      102.81      119.12     10.44 o 
  -2   9   2        7.75       12.11      2.16 o 
  -1   9   2        1.18        4.93      1.97 o 
   0   9   2       42.63       35.47      5.68 o 
   1   9   2       52.38       58.34      5.94 o 
   2   9   2       31.16       33.52      4.40 o 
   3   9   2       90.85       83.20      7.46 o 
   4   9   2       23.31       25.07      4.17 o 
   5   9   2       13.19       20.88      3.93 o 
 -10  10   2       11.87       17.36      5.23 o 
  -9  10   2        1.35        2.56      3.39 o 
  -8  10   2       73.73       89.00     10.20 o 
  -7  10   2      269.93      277.45     15.11 o 
  -6  10   2      382.39      376.34     17.63 o 
  -5  10   2      166.63      168.31     10.84 o 
  -4  10   2       22.90       31.22      4.05 o 
  -3  10   2      404.55      410.67     13.98 o 
  -2  10   2        5.72       17.00      3.07 o 
  -1  10   2       24.29       29.75      8.44 o 
   0  10   2       12.32       14.41      3.02 o 
   1  10   2       88.96       95.19     11.02 o 
   2  10   2       31.53       44.46      5.31 o 
   3  10   2       70.05       65.00      7.85 o 
   4  10   2        9.48       16.07      3.54 o 
  -9  11   2       23.05       37.63      7.16 o 
  -8  11   2        8.27       20.95      5.10 o 
  -7  11   2       48.09       49.49      9.82 o 
  -6  11   2        3.39        9.41      3.04 o 
  -5  11   2       15.87       22.00      4.61 o 
  -4  11   2        9.15       15.04      3.38 o 
  -3  11   2      129.93      139.50      8.34 o 
  -2  11   2      401.77      400.16     21.54 o 
  -1  11   2       34.64       35.98     12.75 o 
   0  11   2      147.71      161.67     13.02 o 
   1  11   2      143.32      151.24     16.02 o 
   2  11   2       37.13       37.98     11.37 o 
   3  11   2       14.55        7.93      4.31 o 
  -8  12   2        1.70        3.50      3.77 o 
  -7  12   2        2.12       11.18      6.55 o 
  -6  12   2       13.52       13.67      8.61 o 
  -5  12   2       52.82       65.98     11.54 o 
  -4  12   2       39.14       64.64      7.79 o 
  -3  12   2       11.01       15.04      3.88 o 
  -2  12   2       22.02       23.69      4.82 o 
  -1  12   2        1.07        5.07      6.89 o 
   0  12   2       49.98       62.75      8.38 o 
   1  12   2      192.12      192.25     15.33 o 
   2  12   2        6.00       17.30      4.99 o 
  -7  13   2        0.02       10.52      3.72 o 
  -6  13   2        1.59        6.55      3.41 o 
  -5  13   2        0.13       11.73      3.72 o 
  -4  13   2        6.65       19.64      6.89 o 
  -3  13   2       77.38       82.49      9.38 o 
  -2  13   2       17.24       27.57      5.38 o 
  -1  13   2       15.58       18.12      4.50 o 
   0  13   2       66.77       66.85     14.47 o 
  -5  14   2        4.69       11.03      5.86 o 
  -4  14   2        9.20       24.46      6.89 o 
  -3  14   2       15.26       33.13      8.61 o 
  -2  14   2        0.00        2.27      6.37 o 
   1 -14   3       14.77       17.12      5.23 o 
   2 -14   3       20.95       37.77      6.46 o 
   3 -14   3       24.30       16.33      4.59 o 
   4 -14   3       31.33       55.45      8.96 o 
  -1 -13   3        0.76       -3.27      3.65 o 
   0 -13   3        1.67        8.96      3.65 o 
   1 -13   3       41.33       42.66     13.44 o 
   2 -13   3      112.62      130.34     12.64 o 
   3 -13   3       21.38       40.40      5.63 o 
   4 -13   3       40.23       27.09      5.38 o 
   5 -13   3        1.29       13.90      3.97 o 
   6 -13   3       19.61       29.87     11.03 o 
  -3 -12   3      113.49      111.06     12.67 o 
  -2 -12   3        0.31        1.75      3.97 o 
  -1 -12   3        2.40        7.14      3.31 o 
   0 -12   3       51.79       64.42     11.89 o 
   1 -12   3       59.80       70.13      8.65 o 
   2 -12   3        4.90       11.33      2.73 o 
   3 -12   3       89.96       87.80      7.68 o 
   4 -12   3       74.01       68.01      9.82 o 
   5 -12   3        3.54       11.61      6.37 o 
   6 -12   3       66.73       84.07     10.35 o 
   7 -12   3       39.84       46.42      7.31 o 
  -4 -11   3      100.05      121.24     13.15 o 
  -3 -11   3      252.86      259.66     19.47 o 
  -2 -11   3       29.21       31.20      6.32 o 
  -1 -11   3       56.59       55.38      9.30 o 
   0 -11   3      359.92      331.88     17.23 o 
   1 -11   3      337.55      316.92     12.57 o 
   2 -11   3        0.18        7.35      4.20 o 
   3 -11   3      784.84      729.98     21.60 o 
   4 -11   3      917.59      864.33     24.26 o 
   5 -11   3      143.29      141.61     12.55 o 
   6 -11   3        5.56       13.53      4.37 o 
   7 -11   3        7.34        8.11      3.63 o 
   8 -11   3        8.44        2.69      3.96 o 
  -5 -10   3        7.37        3.52      3.70 o 
  -4 -10   3        2.14        8.79      3.90 o 
  -3 -10   3      101.60      102.72     10.96 o 
  -2 -10   3       38.76       43.29      6.67 o 
  -1 -10   3      279.49      272.40     14.74 o 
   0 -10   3       34.70       37.90      6.21 o 
   1 -10   3       31.60       27.12      3.76 o 
   2 -10   3      125.65      138.36      8.20 o 
   3 -10   3      449.91      440.42     14.98 o 
   4 -10   3      974.00      986.02     26.11 o 
   5 -10   3       57.58       59.38      7.80 o 
   6 -10   3      249.95      240.98     14.38 o 
   7 -10   3      306.57      269.93     17.23 o 
   8 -10   3      101.33       94.68     11.21 o 
   9 -10   3       11.95       17.43      7.24 o 
  -6  -9   3      220.31      168.26     23.43 o 
  -5  -9   3      125.50      124.38     15.16 o 
  -4  -9   3        5.17        6.37      4.31 o 
  -3  -9   3        0.11        6.46      2.79 o 
  -2  -9   3       68.91       69.22      8.09 o 
  -1  -9   3      108.69       99.35      9.62 o 
   0  -9   3      245.50      221.79     10.94 o 
   1  -9   3      579.86      528.55     16.13 o 
   2  -9   3       78.69       74.36      6.22 o 
   3  -9   3        2.32        3.47      1.78 o 
   4  -9   3       94.32       90.44      6.80 o 
   5  -9   3      253.30      240.02     13.40 o 
   6  -9   3        0.24        1.72      2.68 o 
   7  -9   3      212.23      216.84     14.47 o 
   8  -9   3      146.65      138.68     13.03 o 
   9  -9   3       11.83       11.39      4.22 o 
  -7  -8   3       70.89       71.66      9.44 o 
  -6  -8   3       42.98       54.81      8.04 o 
  -5  -8   3      551.36      516.43     23.43 o 
  -4  -8   3      460.12      428.05     19.47 o 
  -3  -8   3       20.03       27.51      6.72 o 
  -2  -8   3       97.19       80.43      8.40 o 
  -1  -8   3       42.44       40.71      4.43 o 
   0  -8   3      213.15      171.68     12.04 o 
   1  -8   3       10.72       11.29      2.37 o 
   2  -8   3        8.83        8.88      2.50 o 
   3  -8   3      121.39       99.57      8.52 o 
   4  -8   3       82.96       81.00      6.24 o 
   5  -8   3      484.50      444.96     18.88 o 
   6  -8   3        4.71        9.00      3.28 o 
   7  -8   3      308.34      293.68     15.59 o 
   8  -8   3      214.00      211.30     13.37 o 
   9  -8   3        4.77        8.53      3.56 o 
  -8  -7   3       15.62       20.98      5.34 o 
  -7  -7   3       23.25       23.39      7.07 o 
  -6  -7   3       43.51       49.82      5.70 o 
  -5  -7   3      654.52      633.08     19.48 o 
  -4  -7   3     1144.38     1038.43     32.05 o 
  -3  -7   3       25.06       30.12      3.82 o 
  -2  -7   3      225.96      225.37      7.91 o 
  -1  -7   3      803.94      774.48     19.56 o 
   0  -7   3     1485.90     1459.44     31.91 o 
   1  -7   3      179.03      190.89     12.92 o 
   2  -7   3      903.18      850.32     21.01 o 
   3  -7   3     1134.53     1055.61     24.80 o 
   4  -7   3        1.66        1.04      1.32 o 
   5  -7   3      141.70      136.50     10.47 o 
   6  -7   3       56.73       61.32      7.67 o 
   7  -7   3       30.83       38.95     11.72 o 
   8  -7   3       83.26       93.71     10.44 o 
   9  -7   3      148.85      163.81     14.08 o 
  10  -7   3       19.65       15.45      4.61 o 
  -8  -6   3      135.80      121.85     12.31 o 
  -7  -6   3      440.54      437.11     16.07 o 
  -6  -6   3        2.48        4.26      2.63 o 
  -5  -6   3       71.88       79.79      6.84 o 
  -4  -6   3      870.83      838.23     22.23 o 
  -3  -6   3       38.09       43.93      4.40 o 
  -2  -6   3      760.70      767.51     15.91 o 
  -1  -6   3      336.70      316.51     13.18 o 
   0  -6   3      146.95      177.69      4.90 o 
   1  -6   3     1590.63     1664.65     34.54 o 
   2  -6   3      779.66      735.61     18.14 o 
   3  -6   3     1335.16     1304.29     34.99 o 
   4  -6   3       95.15       86.70      4.72 o 
   5  -6   3      299.86      280.99      9.99 o 
   6  -6   3       75.57       75.88      6.18 o 
   7  -6   3       40.76       42.02      5.03 o 
   8  -6   3       63.98       73.52      8.96 o 
   9  -6   3       85.94       86.83     10.34 o 
  10  -6   3       28.15       37.56      8.96 o 
  -9  -5   3       45.45       44.81      9.82 o 
  -8  -5   3       34.49       32.46      5.71 o 
  -7  -5   3      281.40      302.48     20.21 o 
  -6  -5   3       79.96       77.05      6.92 o 
  -5  -5   3      459.56      446.38     17.59 o 
  -4  -5   3      176.51      165.92     16.37 o 
  -3  -5   3      267.45      242.72      7.17 o 
  -2  -5   3      968.35      958.28     18.34 o 
  -1  -5   3      213.96      214.90      5.86 o 
   0  -5   3      143.68      108.20      4.94 o 
   1  -5   3      183.71      205.33      7.23 o 
   2  -5   3       47.08       55.83      4.48 o 
   3  -5   3      166.89      172.87      5.36 o 
   4  -5   3      973.96      971.06     18.96 o 
   5  -5   3      232.17      226.55      7.06 o 
   6  -5   3     1322.04     1228.86     41.31 o 
   7  -5   3      431.92      419.28     14.28 o 
   8  -5   3       60.26       54.80      8.45 o 
   9  -5   3        2.92        6.49      2.75 o 
  10  -5   3        0.04        8.96      5.34 o 
  -9  -4   3        3.17        5.67      3.88 o 
  -8  -4   3      199.39      191.59     14.21 o 
  -7  -4   3       97.15      101.99     10.16 o 
  -6  -4   3      265.49      249.36     10.37 o 
  -5  -4   3        1.76        3.78      2.52 o 
  -4  -4   3        4.84       10.38      1.75 o 
  -3  -4   3     1680.05     1636.87     28.83 o 
  -2  -4   3      686.53      641.62     12.99 o 
  -1  -4   3        1.68        8.19      1.32 o 
   0  -4   3      707.30      750.17     16.97 o 
   1  -4   3       58.88       52.86      3.64 o 
   2  -4   3      107.20      111.83      3.72 o 
   3  -4   3       35.70       44.62      2.94 o 
   4  -4   3      228.73      242.37      6.93 o 
   5  -4   3       29.52       28.80      2.65 o 
   6  -4   3     1342.32     1301.06     30.07 o 
   7  -4   3      759.19      703.41     20.00 o 
   8  -4   3        1.03        4.21      2.28 o 
   9  -4   3       51.97       63.49      8.00 o 
  10  -4   3       56.02       60.93      8.36 o 
 -10  -3   3        2.83        5.39      3.72 o 
  -9  -3   3        0.02        5.58      6.55 o 
  -8  -3   3       64.51       74.16      8.77 o 
  -7  -3   3        0.28        6.78      3.96 o 
  -6  -3   3     1795.28     1693.93     37.31 o 
  -5  -3   3     1112.58     1101.63     31.20 o 
  -4  -3   3        2.22        5.72      1.24 o 
  -3  -3   3      194.07      191.42      5.68 o 
  -2  -3   3       53.19       74.45      3.00 o 
  -1  -3   3      373.96      351.25      9.79 o 
   0  -3   3       75.09       78.31      3.44 o 
   1  -3   3      112.89      114.11      4.53 o 
   2  -3   3       51.05       50.73      2.58 o 
   3  -3   3     2108.51     2177.90     36.27 o 
   4  -3   3      886.92      871.29     17.08 o 
   5  -3   3       79.53       76.37      4.05 o 
   6  -3   3       68.19       65.50      5.94 o 
   7  -3   3        6.98       11.21      2.85 o 
   8  -3   3       77.67       70.82      8.16 o 
   9  -3   3        3.51        5.18      2.98 o 
  10  -3   3       25.58       27.82     13.27 o 
 -10  -2   3       75.55       83.73     15.16 o 
  -9  -2   3      203.26      207.24     13.28 o 
  -8  -2   3      436.71      417.94     19.00 o 
  -7  -2   3      334.54      312.41     15.08 o 
  -6  -2   3      114.42      126.97      5.59 o 
  -5  -2   3     1217.49     1264.35     23.85 o 
  -4  -2   3       98.43      114.46      4.35 o 
  -3  -2   3      281.04      271.88      6.83 o 
  -2  -2   3      101.90      114.48      4.87 o 
  -1  -2   3     1988.69     2193.80     35.04 o 
   0  -2   3        3.33        5.54      0.67 o 
   1  -2   3     1585.39     1799.80     33.71 o 
   2  -2   3      183.02      175.42      5.49 o 
   3  -2   3      166.36      142.77      4.52 o 
   4  -2   3        0.05        2.00      0.89 o 
   5  -2   3      374.08      385.03      9.86 o 
   6  -2   3      630.59      598.60     16.92 o 
   7  -2   3       84.01       85.60      6.78 o 
   8  -2   3      245.78      229.22     13.26 o 
   9  -2   3      244.59      257.98     14.98 o 
  10  -2   3       40.74       58.88     11.72 o 
 -10  -1   3      252.52      236.21     15.92 o 
  -9  -1   3      223.77      227.92     13.76 o 
  -8  -1   3      290.61      277.09     14.50 o 
  -7  -1   3      607.91      605.04     17.36 o 
  -6  -1   3     1572.56     1512.31     27.92 o 
  -5  -1   3      193.96      183.14      6.00 o 
  -4  -1   3      914.95      932.26     20.13 o 
  -3  -1   3     1170.28     1156.49     20.31 o 
  -2  -1   3      265.97      260.05      5.94 o 
  -1  -1   3      405.85      402.63      7.86 o 
   0  -1   3       14.21       13.83      1.07 o 
   1  -1   3     1216.92     1280.34     21.31 o 
   2  -1   3       13.11       14.18      1.46 o 
   3  -1   3      748.76      793.60     15.15 o 
   4  -1   3      726.53      760.80     15.33 o 
   5  -1   3      217.48      210.10      6.74 o 
   6  -1   3      328.66      305.52     10.87 o 
   7  -1   3       63.73       66.48      7.92 o 
   8  -1   3       53.11       64.12      8.04 o 
   9  -1   3       63.89       71.58     16.88 o 
  10  -1   3        0.13        1.99      3.79 o 
 -11   0   3       55.95       39.71     11.03 o 
 -10   0   3       18.50       17.49      5.00 o 
  -9   0   3       19.29       18.55      4.61 o 
  -8   0   3        7.14        7.14      3.04 o 
  -7   0   3        0.01        3.64      2.03 o 
  -6   0   3     1286.95     1292.75     24.28 o 
  -5   0   3      136.07      135.86      5.67 o 
  -4   0   3     2542.55     2677.17     43.59 o 
  -3   0   3      582.77      547.18     10.83 o 
  -2   0   3      763.56      873.24     17.63 o 
  -1   0   3     4814.81     5322.45     81.39 o 
   0   0   3     5096.87     5524.82     84.41 o 
   1   0   3       47.80       67.70      4.43 o 
   2   0   3     1432.51     1533.48     25.75 o 
   3   0   3      258.80      256.51      6.63 o 
   4   0   3      878.84      887.25     17.47 o 
   5   0   3     2839.10     2718.79    115.30 o 
   6   0   3      684.48      632.47     17.62 o 
   7   0   3       40.44       43.74      6.89 o 
   8   0   3       81.24       76.39      9.26 o 
   9   0   3        0.37        5.45      3.53 o 
 -11   1   3       23.89       23.94      5.69 o 
 -10   1   3        0.03        2.01      5.34 o 
  -9   1   3        4.38       10.51      3.17 o 
  -8   1   3       11.18       17.72      3.19 o 
  -7   1   3      561.68      511.54     15.42 o 
  -6   1   3        0.93        5.60      1.76 o 
  -5   1   3        8.59        4.39      1.01 o 
  -4   1   3       77.41       94.97      3.42 o 
  -3   1   3     6827.82     7159.34    110.11 o 
  -2   1   3    17906.64    18867.95    283.77 o 
  -1   1   3      194.03      192.29      4.20 o 
   0   1   3     2351.58     2549.68     55.90 o 
   1   1   3      682.91      622.61     11.61 o 
   2   1   3     6361.54     6488.55    100.03 o 
   3   1   3     1427.00     1410.18     24.83 o 
   4   1   3       64.54       65.01      3.43 o 
   5   1   3      457.38      410.68     12.89 o 
   6   1   3      367.73      346.08     12.21 o 
   7   1   3        4.48        3.27      2.89 o 
   8   1   3        2.42        6.78      3.79 o 
   9   1   3       22.24       27.79      7.06 o 
 -11   2   3       24.65       30.57      6.28 o 
 -10   2   3       41.16       47.59      6.94 o 
  -9   2   3       11.95       15.95      3.68 o 
  -8   2   3      195.25      180.49      8.68 o 
  -7   2   3       26.39       27.10      3.97 o 
  -6   2   3       11.37       10.34      2.23 o 
  -5   2   3      139.43      152.80      4.46 o 
  -4   2   3      149.35      182.64      7.96 o 
  -3   2   3     4073.41     4356.90     67.80 o 
  -2   2   3     1023.26     1034.44     17.72 o 
  -1   2   3     1440.30     1564.17     38.19 o 
   0   2   3    10541.86    11329.55    171.48 o 
   1   2   3     6155.18     6238.94    111.19 o 
   2   2   3     2364.19     2503.53     40.87 o 
   3   2   3      403.50      410.90      9.31 o 
   4   2   3     1591.23     1463.34     86.02 o 
   5   2   3     1638.60     1548.65     35.70 o 
   6   2   3       26.42       29.96      4.15 o 
   7   2   3      400.52      372.91     17.78 o 
   8   2   3      331.09      300.99     18.78 o 
   9   2   3        7.36        7.81      4.01 o 
 -11   3   3      127.03      121.94     12.42 o 
 -10   3   3      271.48      278.84     12.25 o 
  -9   3   3       22.99       38.01      6.68 o 
  -8   3   3      447.80      402.95     17.33 o 
  -7   3   3      677.29      632.03     17.90 o 
  -6   3   3       84.75       93.29      6.16 o 
  -5   3   3      704.30      663.70     16.71 o 
  -4   3   3       23.22       31.80      2.29 o 
  -3   3   3      431.41      429.24      9.05 o 
  -2   3   3        3.55        3.16      0.76 o 
  -1   3   3      104.40      114.68      4.16 o 
   0   3   3     2449.84     2609.74     41.95 o 
   1   3   3      851.13      913.09     26.86 o 
   2   3   3       96.58       94.30      3.98 o 
   3   3   3      336.57      331.19     10.74 o 
   4   3   3      165.56      145.77      7.09 o 
   5   3   3      306.48      278.33     10.92 o 
   6   3   3       24.77       29.27      4.17 o 
   7   3   3       27.37       40.04     11.54 o 
   8   3   3      244.06      261.77     18.09 o 
 -11   4   3       84.44       82.04      9.81 o 
 -10   4   3       62.97       64.22      6.67 o 
  -9   4   3        9.57       13.59      2.94 o 
  -8   4   3        1.04        4.23      2.25 o 
  -7   4   3      942.44      868.78     27.53 o 
  -6   4   3      206.60      182.96     13.64 o 
  -5   4   3      261.33      279.24     12.23 o 
  -4   4   3      365.11      389.73      8.90 o 
  -3   4   3       42.78       49.62      2.90 o 
  -2   4   3      245.47      276.62      8.41 o 
  -1   4   3      807.04      794.34     15.03 o 
   0   4   3        1.27        4.48      3.08 o 
   1   4   3       82.51       58.09      2.81 o 
   2   4   3      342.17      291.71      9.68 o 
   3   4   3      561.43      495.67     20.02 o 
   4   4   3     1431.08     1341.54     31.22 o 
   5   4   3        4.44        3.20      2.25 o 
   6   4   3       54.34       61.36      6.98 o 
   7   4   3       20.56       18.77      4.75 o 
   8   4   3       46.65       47.58      7.54 o 
 -11   5   3        0.06        3.38      2.99 o 
 -10   5   3        0.00        5.77      2.57 o 
  -9   5   3        4.39       10.91      2.82 o 
  -8   5   3        0.82        5.72      2.25 o 
  -7   5   3      580.34      556.21     16.75 o 
  -6   5   3      664.11      623.42     23.17 o 
  -5   5   3       16.79       25.02      3.23 o 
  -4   5   3     4712.87     4887.27     89.62 o 
  -3   5   3     2120.17     2101.81     35.46 o 
  -2   5   3      154.66      148.06      4.86 o 
  -1   5   3      189.94      182.09      5.58 o 
   0   5   3     1993.18     2006.39     34.00 o 
   1   5   3     6434.44     6379.72     99.71 o 
   2   5   3     1856.41     1724.17     49.69 o 
   3   5   3        4.22        6.89      1.94 o 
   4   5   3       99.52      100.58      7.49 o 
   5   5   3       32.89       33.99      4.51 o 
   6   5   3        6.05        9.51      3.70 o 
   7   5   3        7.11        8.79      3.53 o 
 -11   6   3        5.69       13.45      5.93 o 
 -10   6   3       13.40       21.70      5.36 o 
  -9   6   3       86.13       87.46      7.62 o 
  -8   6   3       48.65       52.67      5.72 o 
  -7   6   3       46.38       49.61      6.50 o 
  -6   6   3       86.75       84.63      6.29 o 
  -5   6   3      106.13      109.25      6.62 o 
  -4   6   3     1440.24     1418.97     29.51 o 
  -3   6   3      480.75      457.97     10.84 o 
  -2   6   3     1012.89     1069.18     20.41 o 
  -1   6   3     3510.96     3702.17     60.03 o 
   0   6   3     3132.34     3150.29     51.87 o 
   1   6   3      922.32      839.92     20.80 o 
   2   6   3      256.59      230.53     17.13 o 
   3   6   3      554.41      528.55     23.95 o 
   4   6   3      393.23      362.01     13.58 o 
   5   6   3       38.86       39.37      4.90 o 
   6   6   3       75.48       85.84      7.86 o 
   7   6   3       34.25       50.22      6.23 o 
 -11   7   3       25.19       37.81      5.50 o 
 -10   7   3        0.04        6.35      3.72 o 
  -9   7   3        1.65        3.42      4.46 o 
  -8   7   3        0.35        6.17      2.51 o 
  -7   7   3       60.80       78.64      8.22 o 
  -6   7   3       41.93       43.99      4.70 o 
  -5   7   3      183.17      178.61      7.88 o 
  -4   7   3     1021.67     1012.40     22.96 o 
  -3   7   3        1.74        5.48      1.49 o 
  -2   7   3        5.71        3.72      1.44 o 
  -1   7   3      769.42      728.96     16.81 o 
   0   7   3      356.95      342.48     18.43 o 
   1   7   3      168.47      148.29      9.23 o 
   2   7   3      106.83      103.44      7.40 o 
   3   7   3       77.71       71.91      6.82 o 
   4   7   3        1.44        2.25      2.17 o 
   5   7   3       43.01       58.93      8.85 o 
   6   7   3       39.33       55.73      6.42 o 
 -10   8   3       23.30       25.52      4.10 o 
  -9   8   3       23.45       24.13      4.00 o 
  -8   8   3       48.98       44.46      5.17 o 
  -7   8   3       18.97       19.20      4.61 o 
  -6   8   3       80.52       72.68      6.20 o 
  -5   8   3       17.44       16.86      3.02 o 
  -4   8   3      201.52      173.16      8.75 o 
  -3   8   3        0.34        4.47      1.44 o 
  -2   8   3      187.61      186.07      9.10 o 
  -1   8   3      239.24      223.47      8.70 o 
   0   8   3        1.56        4.47      1.75 o 
   1   8   3      283.66      282.44     10.99 o 
   2   8   3      210.92      199.17      9.40 o 
   3   8   3      351.38      342.79     13.43 o 
   4   8   3       52.88       51.53      5.54 o 
   5   8   3       27.13       29.60      4.61 o 
   6   8   3        4.41        9.63      5.11 o 
 -10   9   3        0.03        6.92      2.73 o 
  -9   9   3       30.77       32.28      4.43 o 
  -8   9   3      346.02      338.08     13.42 o 
  -7   9   3      205.15      221.10     10.18 o 
  -6   9   3        0.08        3.38      2.26 o 
  -5   9   3      393.56      389.59     13.32 o 
  -4   9   3       28.81       45.80      4.04 o 
  -3   9   3       75.04       77.42      5.10 o 
  -2   9   3       77.62       81.14      5.18 o 
  -1   9   3      113.17      126.05      7.00 o 
   0   9   3      437.59      417.03     14.10 o 
   1   9   3      267.36      260.15     10.97 o 
   2   9   3      131.84      139.78      9.37 o 
   3   9   3       24.73       29.72      4.51 o 
   4   9   3       92.74      110.03      9.32 o 
   5   9   3        2.45        3.75      2.70 o 
 -10  10   3       21.36       31.14      7.06 o 
  -9  10   3        0.12        1.81      3.38 o 
  -8  10   3       48.49       58.52      8.44 o 
  -7  10   3       19.55       28.11      5.29 o 
  -6  10   3        2.21       11.38      3.08 o 
  -5  10   3       55.32       59.78      5.92 o 
  -4  10   3       55.28       66.48      5.05 o 
  -3  10   3      167.51      180.18      7.28 o 
  -2  10   3      793.26      806.04     21.65 o 
  -1  10   3      653.59      629.17     18.68 o 
   0  10   3      110.18      117.09      8.38 o 
   1  10   3       31.32       36.53      5.07 o 
   2  10   3        2.41        2.84      2.28 o 
   3  10   3       14.00       17.78      3.63 o 
   4  10   3       46.66       40.98      6.00 o 
  -9  11   3       82.13       81.23     10.58 o 
  -8  11   3      236.15      244.82     23.09 o 
  -7  11   3        2.60       11.11      3.81 o 
  -6  11   3      202.27      196.62     12.06 o 
  -5  11   3      390.79      413.55     18.50 o 
  -4  11   3        5.64       13.75      2.82 o 
  -3  11   3        3.34        5.34      3.17 o 
  -2  11   3        4.64        9.65      3.14 o 
  -1  11   3        1.36        5.17      3.45 o 
   0  11   3       78.43       75.12      9.02 o 
   1  11   3        4.11        7.73      6.20 o 
   2  11   3        5.14       10.13      3.77 o 
   3  11   3        2.75        4.48     10.34 o 
  -8  12   3        0.06        8.10      5.34 o 
  -7  12   3       11.99       20.51      4.95 o 
  -6  12   3      228.59      241.49     13.86 o 
  -5  12   3      537.38      506.70     21.55 o 
  -4  12   3      146.97      171.58     10.85 o 
  -3  12   3        0.06        5.90      3.23 o 
  -2  12   3       18.91       26.23      4.88 o 
  -1  12   3        5.99       17.08      4.50 o 
   0  12   3        6.92        8.97      3.72 o 
   1  12   3       19.03       21.80      8.79 o 
   2  12   3       45.28       49.46      8.03 o 
  -7  13   3        2.90        7.30      3.97 o 
  -6  13   3        8.14       15.25      4.37 o 
  -5  13   3       91.14      104.14     10.58 o 
  -4  13   3      176.81      170.22     19.64 o 
  -3  13   3        0.70        1.39      3.12 o 
  -2  13   3       72.69       78.99      9.13 o 
  -1  13   3       20.93       23.04      9.65 o 
   0  13   3        8.89       10.07      5.00 o 
  -4  14   3       56.35       65.47     12.40 o 
   2 -14   4        0.02       -0.69      2.87 o 
   3 -14   4       12.92       11.39      4.07 o 
  -1 -13   4       28.95       34.01     11.72 o 
   0 -13   4       14.69       22.31      8.61 o 
   1 -13   4      177.97      159.46     13.97 o 
   2 -13   4        9.41       15.73      4.31 o 
   3 -13   4        3.34        3.52      3.27 o 
   4 -13   4       10.10       18.39      4.37 o 
   5 -13   4       36.16       39.08      6.46 o 
   6 -13   4        0.34        2.15      5.51 o 
  -3 -12   4       25.51       40.36      6.92 o 
  -2 -12   4       67.35       89.43     10.55 o 
  -1 -12   4       92.29       89.79     10.60 o 
   0 -12   4       28.62       34.26      6.03 o 
   1 -12   4      171.46      175.09     13.76 o 
   2 -12   4      331.46      329.79     13.51 o 
   3 -12   4       83.25       76.05     12.69 o 
   4 -12   4        4.63        7.40      6.55 o 
   5 -12   4       58.47       67.83      8.65 o 
   6 -12   4        1.14        4.22      6.55 o 
   7 -12   4       11.65       15.44      5.34 o 
  -4 -11   4        0.67        3.96      3.65 o 
  -3 -11   4        6.93       26.37      5.34 o 
  -2 -11   4      105.12      101.28     11.20 o 
  -1 -11   4       16.37        9.27      3.77 o 
   0 -11   4        2.98        3.24      2.98 o 
   1 -11   4      448.62      416.86     26.54 o 
   2 -11   4     1470.09     1444.71     44.85 o 
   3 -11   4      497.54      503.03     17.03 o 
   4 -11   4       60.54       68.67      6.72 o 
   5 -11   4      163.82      172.87     20.33 o 
   6 -11   4       34.26       34.72     14.99 o 
   7 -11   4       31.56       32.87     13.27 o 
   8 -11   4        0.63        3.47      3.63 o 
  -5 -10   4        3.50        6.61      4.22 o 
  -4 -10   4        0.43        0.33      5.00 o 
  -3 -10   4        1.67        6.18      3.14 o 
  -2 -10   4       63.40       71.68      9.82 o 
  -1 -10   4       12.69       23.07      4.85 o 
   0 -10   4      108.85      116.51      8.20 o 
   1 -10   4      107.84      123.21      8.42 o 
   2 -10   4      252.74      239.42     15.66 o 
   3 -10   4      232.74      213.33      9.92 o 
   4 -10   4       63.09       68.84      6.49 o 
   5 -10   4      559.50      515.64     36.52 o 
   6 -10   4      162.19      170.32     16.88 o 
   7 -10   4       20.53       27.26      5.94 o 
   8 -10   4       53.41       47.14     12.58 o 
  -6  -9   4      101.89      102.66     11.82 o 
  -5  -9   4        7.50        9.94      4.22 o 
  -4  -9   4       30.76       38.10      5.97 o 
  -3  -9   4       62.99       65.62      8.38 o 
  -2  -9   4      183.31      183.16     11.33 o 
  -1  -9   4       71.65       80.87      9.80 o 
   0  -9   4       52.18       57.79      5.60 o 
   1  -9   4       97.54      102.98      7.40 o 
   2  -9   4       26.49       33.25      4.35 o 
   3  -9   4       79.70       86.64      6.89 o 
   4  -9   4      351.97      340.15     12.47 o 
   5  -9   4        2.58        9.03      2.89 o 
   6  -9   4        6.12        2.80      2.79 o 
   7  -9   4       29.20       21.89      5.23 o 
   8  -9   4       88.86       92.77     10.58 o 
   9  -9   4       38.66       38.29      6.70 o 
  -7  -8   4        2.26        4.23      3.70 o 
  -6  -8   4      146.11      155.46     13.83 o 
  -5  -8   4       26.54       36.44      6.09 o 
  -4  -8   4       33.94       43.02      7.24 o 
  -3  -8   4       15.85       17.51      4.01 o 
  -2  -8   4        7.53       13.33      3.62 o 
  -1  -8   4       72.39       74.71      6.02 o 
   0  -8   4       58.78       51.49      5.00 o 
   1  -8   4      144.75      127.58      7.22 o 
   2  -8   4       46.27       43.66      4.67 o 
   3  -8   4      256.45      245.96      9.81 o 
   4  -8   4     1105.40     1093.44     26.76 o 
   5  -8   4      435.15      408.89     18.15 o 
   6  -8   4        1.86        8.65      3.96 o 
   7  -8   4        0.03        2.54      4.31 o 
   8  -8   4       13.05       10.58      4.65 o 
   9  -8   4        2.43        6.44      3.77 o 
  -7  -7   4      111.26      106.02     13.27 o 
  -6  -7   4       73.52       80.15      7.19 o 
  -5  -7   4       69.76       90.56      7.36 o 
  -4  -7   4      149.63      137.78     11.28 o 
  -3  -7   4     1139.49     1079.75     33.49 o 
  -2  -7   4       76.13       75.29      5.62 o 
  -1  -7   4        0.61        0.22      2.08 o 
   0  -7   4      474.62      401.38     14.47 o 
   1  -7   4     2545.53     2411.62     48.93 o 
   2  -7   4      836.92      690.20     45.56 o 
   3  -7   4      171.81      154.77      7.26 o 
   4  -7   4      228.97      207.07      8.69 o 
   5  -7   4        5.06        4.71      3.04 o 
   6  -7   4       16.33       23.01      4.75 o 
   7  -7   4        4.28        4.85      2.93 o 
   8  -7   4        0.01       -2.41      2.68 o 
   9  -7   4       24.41       39.28      6.94 o 
  -8  -6   4        0.02        7.24      3.90 o 
  -7  -6   4       79.72       92.37      8.06 o 
  -6  -6   4       90.07      102.91      8.05 o 
  -5  -6   4       33.56       35.57      4.62 o 
  -4  -6   4      276.87      304.25     11.09 o 
  -3  -6   4      122.84      123.32      5.42 o 
  -2  -6   4      637.03      592.18     13.16 o 
  -1  -6   4      702.67      730.21     14.82 o 
   0  -6   4      296.80      289.48      9.72 o 
   1  -6   4      759.13      763.42     18.89 o 
   2  -6   4      360.01      350.72     11.07 o 
   3  -6   4        3.82        5.05      1.70 o 
   4  -6   4      271.97      243.94      9.12 o 
   5  -6   4       53.77       66.03      7.65 o 
   6  -6   4       79.94       85.30      8.89 o 
   7  -6   4        8.59       12.39      7.93 o 
   8  -6   4      158.26      131.36     14.30 o 
   9  -6   4       27.72       26.88      5.60 o 
  -9  -5   4        0.01       11.52      4.46 o 
  -8  -5   4       21.79       19.68      4.64 o 
  -7  -5   4        6.17        7.09      2.75 o 
  -6  -5   4      186.09      193.16      9.18 o 
  -5  -5   4      266.36      250.96     11.02 o 
  -4  -5   4     2135.68     2028.66     36.10 o 
  -3  -5   4     1852.76     1759.81     31.33 o 
  -2  -5   4      114.56       94.11      4.06 o 
  -1  -5   4      486.25      500.47     10.79 o 
   0  -5   4      926.97      926.56     25.74 o 
   1  -5   4     1462.80     1375.10     42.09 o 
   2  -5   4      163.13      170.28      4.96 o 
   3  -5   4     2083.93     2051.77     35.11 o 
   4  -5   4        5.47        8.39      2.93 o 
   5  -5   4       74.47       77.72      6.86 o 
   6  -5   4      141.18      128.40      7.50 o 
   7  -5   4      374.97      359.51     13.12 o 
   8  -5   4       52.17       58.05      6.04 o 
   9  -5   4       11.78       10.97      4.13 o 
  10  -5   4        2.31       11.72      5.51 o 
  -9  -4   4       55.38       62.71      8.52 o 
  -8  -4   4       20.92       16.39      5.51 o 
  -7  -4   4      176.68      171.94     15.16 o 
  -6  -4   4      125.10      118.91      7.33 o 
  -5  -4   4      398.46      391.10     10.52 o 
  -4  -4   4      861.33      835.78     19.69 o 
  -3  -4   4     1381.73     1443.52     28.25 o 
  -2  -4   4      698.87      742.01     14.75 o 
  -1  -4   4     1415.58     1565.15     44.61 o 
   0  -4   4      246.66      227.42      7.43 o 
   1  -4   4      141.29      142.56      3.94 o 
   2  -4   4      117.08      121.23      6.52 o 
   3  -4   4     1378.13     1337.91     27.75 o 
   4  -4   4     1779.38     1778.78     31.58 o 
   5  -4   4       20.28       19.24      2.33 o 
   6  -4   4      181.91      167.25      8.96 o 
   7  -4   4       42.33       43.81      7.57 o 
   8  -4   4        0.04        2.17      2.21 o 
   9  -4   4        2.21        2.76      2.92 o 
  10  -4   4       10.46       18.78      4.87 o 
 -10  -3   4        3.43        7.47      5.00 o 
  -9  -3   4        0.20        2.14      3.96 o 
  -8  -3   4        1.36        4.54      3.45 o 
  -7  -3   4      157.03      156.69     11.69 o 
  -6  -3   4      135.46      121.82      7.08 o 
  -5  -3   4       17.69       22.62      2.71 o 
  -4  -3   4      507.81      541.04     12.33 o 
  -3  -3   4      802.49      853.91     16.69 o 
  -2  -3   4      480.95      524.50     10.99 o 
  -1  -3   4       58.71       70.39      2.80 o 
   0  -3   4     2211.08     2395.55     38.57 o 
   1  -3   4       33.96       32.19      2.54 o 
   2  -3   4      272.55      298.39      7.35 o 
   3  -3   4      219.74      177.80      5.67 o 
   4  -3   4     2126.28     2008.92     34.81 o 
   5  -3   4      774.52      722.42     16.21 o 
   6  -3   4       13.30       11.09      2.62 o 
   7  -3   4      149.30      141.51      8.59 o 
   8  -3   4        0.59        1.86      2.73 o 
   9  -3   4        7.52       13.67      4.37 o 
 -10  -2   4       54.06       55.25     11.20 o 
  -9  -2   4       24.02       24.02      6.20 o 
  -8  -2   4       95.90      103.70     10.35 o 
  -7  -2   4      277.69      259.83     13.51 o 
  -6  -2   4      115.37      117.15      6.96 o 
  -5  -2   4      335.51      348.40     12.48 o 
  -4  -2   4      659.01      637.10     13.59 o 
  -3  -2   4     1310.35     1353.02     23.94 o 
  -2  -2   4     3268.02     3532.13     55.93 o 
  -1  -2   4        2.35        2.66      0.55 o 
   0  -2   4       14.60       14.13      1.49 o 
   1  -2   4       93.62       80.57      2.93 o 
   2  -2   4      170.63      177.14      5.11 o 
   3  -2   4      139.74      141.12      4.81 o 
   4  -2   4     1090.63     1059.68     20.40 o 
   5  -2   4      579.49      564.91     16.46 o 
   6  -2   4       13.28       13.28      2.68 o 
   7  -2   4       47.07       51.87      6.82 o 
   8  -2   4       98.27      118.65     19.64 o 
   9  -2   4        0.28        3.10      5.17 o 
 -10  -1   4        8.61       18.06      4.75 o 
  -9  -1   4      190.99      180.05     13.61 o 
  -8  -1   4      223.17      227.41     12.79 o 
  -7  -1   4      256.02      270.50     15.59 o 
  -6  -1   4     1312.86     1214.23     30.35 o 
  -5  -1   4     4904.15     4837.51     77.28 o 
  -4  -1   4     4981.29     5186.35     81.72 o 
  -3  -1   4       12.82        6.80      1.49 o 
  -2  -1   4     1540.05     1648.61     27.39 o 
  -1  -1   4     2936.26     3060.31     48.14 o 
   0  -1   4     1853.97     1982.39     32.03 o 
   1  -1   4     4992.53     5609.92     86.56 o 
   2  -1   4     2013.95     2188.99     36.09 o 
   3  -1   4       92.43       89.78      3.67 o 
   4  -1   4       22.35       24.75      2.57 o 
   5  -1   4      193.39      168.53      6.10 o 
   6  -1   4     1052.91      994.16     31.18 o 
   7  -1   4        0.09        4.82      2.68 o 
   8  -1   4        2.31        5.01      5.51 o 
   9  -1   4        4.26        1.90      3.17 o 
 -11   0   4       19.28       19.41      5.20 o 
 -10   0   4      110.43      108.20     11.08 o 
  -9   0   4       19.04       28.27      5.38 o 
  -8   0   4       92.67      102.32      7.54 o 
  -7   0   4       21.01       22.71      3.63 o 
  -6   0   4      146.08      139.49      5.28 o 
  -5   0   4     2509.91     2467.65     41.39 o 
  -4   0   4     5423.29     5851.38     91.19 o 
  -3   0   4       46.46       64.92      3.18 o 
  -2   0   4     2324.75     2560.21     40.87 o 
  -1   0   4     1528.88     1504.47     24.74 o 
   0   0   4     6295.97     6610.16    116.50 o 
   1   0   4       38.52       56.04      2.47 o 
   2   0   4       57.35       41.15      3.23 o 
   3   0   4     1848.66     1848.37     47.57 o 
   4   0   4      327.19      317.31      8.51 o 
   5   0   4      535.84      522.08     12.54 o 
   6   0   4       28.95       32.31      4.06 o 
   7   0   4        2.42        3.63      3.45 o 
   8   0   4       39.14       45.81      7.30 o 
   9   0   4       99.45      122.83     12.64 o 
 -11   1   4       16.52       28.39      5.29 o 
 -10   1   4       33.20       41.71     13.44 o 
  -9   1   4       82.04       98.11      7.81 o 
  -8   1   4      171.93      167.02     10.21 o 
  -7   1   4      621.57      587.67     17.04 o 
  -6   1   4        1.05        0.28      1.52 o 
  -5   1   4        1.75        2.29      1.54 o 
  -4   1   4     2237.26     2432.74     43.30 o 
  -3   1   4     2047.92     2254.90     36.67 o 
  -2   1   4      132.84      134.74      3.69 o 
  -1   1   4     2932.76     3220.37     58.62 o 
   0   1   4     3178.22     3401.79     61.73 o 
   1   1   4     1822.81     1952.00     37.40 o 
   2   1   4     3329.82     3553.38     56.80 o 
   3   1   4     4829.09     4989.43     79.01 o 
   4   1   4     1950.35     1823.82     83.46 o 
   5   1   4       67.52       64.03      5.63 o 
   6   1   4       39.84       51.01      5.76 o 
   7   1   4        1.51        3.10      2.68 o 
   8   1   4       99.59      102.23     11.08 o 
   9   1   4       18.86       26.86      5.48 o 
 -11   2   4       64.27       54.54      8.19 o 
 -10   2   4        0.28        3.39      3.14 o 
  -9   2   4       28.65       30.98      4.39 o 
  -8   2   4      208.52      188.54      8.99 o 
  -7   2   4      820.46      774.16     20.55 o 
  -6   2   4      219.69      199.99      9.63 o 
  -5   2   4      221.07      210.87      7.11 o 
  -4   2   4      458.67      420.67      9.23 o 
  -3   2   4     4384.07     4790.17     74.70 o 
  -2   2   4      973.91      956.16     16.88 o 
  -1   2   4      991.07     1055.64     18.39 o 
   0   2   4      585.00      597.04     14.27 o 
   1   2   4     1297.59     1437.01     24.87 o 
   2   2   4     1258.51     1345.21     23.88 o 
   3   2   4     2023.57     1975.19     38.35 o 
   4   2   4      716.69      671.79     18.09 o 
   5   2   4       80.27       82.73      6.52 o 
   6   2   4      506.50      514.94     16.62 o 
   7   2   4      152.85      147.67     13.44 o 
   8   2   4        0.59        3.94      3.31 o 
 -11   3   4       14.02       12.88      4.55 o 
 -10   3   4       42.76       41.76      5.12 o 
  -9   3   4       32.39       39.11      5.73 o 
  -8   3   4      183.04      169.73      8.54 o 
  -7   3   4      159.00      166.05      7.88 o 
  -6   3   4     2352.01     2078.88    106.05 o 
  -5   3   4     1060.66     1001.80     24.56 o 
  -4   3   4      547.66      583.88     11.99 o 
  -3   3   4       80.19       79.69      3.26 o 
  -2   3   4        6.49        7.29      1.05 o 
  -1   3   4        8.75       13.16      1.46 o 
   0   3   4     1071.64     1120.53     34.27 o 
   1   3   4      179.95      205.86      5.70 o 
   2   3   4       35.94       33.60      2.18 o 
   3   3   4      120.02      103.78      6.50 o 
   4   3   4      163.62      167.80     15.92 o 
   5   3   4      198.06      187.80      8.95 o 
   6   3   4      261.97      250.69     11.57 o 
   7   3   4       75.66       82.35     13.27 o 
   8   3   4       22.16       30.33      5.94 o 
 -11   4   4        1.18        2.47      5.35 o 
 -10   4   4        4.11       10.19      2.96 o 
  -9   4   4       37.49       40.97      5.10 o 
  -8   4   4       41.28       41.46      5.04 o 
  -7   4   4       39.11       36.67      4.46 o 
  -6   4   4     2529.37     2389.83     60.05 o 
  -5   4   4     1986.89     1993.20     34.05 o 
  -4   4   4      714.90      715.18     14.33 o 
  -3   4   4        0.23        1.11      0.72 o 
  -2   4   4      163.30      161.48      6.03 o 
  -1   4   4       19.80       20.21      1.95 o 
   0   4   4      162.83      145.17      4.70 o 
   1   4   4       14.13       18.60      1.95 o 
   2   4   4       62.46       71.12      8.48 o 
   3   4   4       54.40       53.48      5.09 o 
   4   4   4      730.14      695.44     23.49 o 
   5   4   4      337.89      339.80     13.04 o 
   6   4   4       50.32       46.51      5.52 o 
   7   4   4      172.25      167.56     14.13 o 
   8   4   4       37.78       34.25      5.86 o 
 -11   5   4       21.92       28.34      4.75 o 
 -10   5   4       97.03      114.33      9.28 o 
  -9   5   4       72.51       72.57      6.68 o 
  -8   5   4      282.87      239.75     10.45 o 
  -7   5   4      223.90      219.63      9.50 o 
  -6   5   4      316.50      305.92     10.93 o 
  -5   5   4     2362.38     2352.83     40.01 o 
  -4   5   4      800.38      813.24     16.34 o 
  -3   5   4      226.86      210.87      6.27 o 
  -2   5   4      321.23      310.24      8.02 o 
  -1   5   4      857.55      873.56     17.43 o 
   0   5   4       61.59       54.97      3.30 o 
   1   5   4      904.91      819.24     20.15 o 
   2   5   4      934.25      853.63     21.48 o 
   3   5   4      595.09      575.75     17.11 o 
   4   5   4      146.38      144.82      8.93 o 
   5   5   4        1.22        3.79      2.01 o 
   6   5   4       24.60       27.30      5.50 o 
   7   5   4       14.26       14.82      4.65 o 
 -11   6   4       22.28       25.45      4.51 o 
 -10   6   4       38.80       44.81      6.74 o 
  -9   6   4       46.43       60.84      8.09 o 
  -8   6   4      659.12      643.21     19.42 o 
  -7   6   4        8.86       10.60      2.65 o 
  -6   6   4      226.82      212.25      8.87 o 
  -5   6   4       30.03       26.74      3.61 o 
  -4   6   4      593.19      619.70     13.74 o 
  -3   6   4        3.84        3.63      2.09 o 
  -2   6   4      148.92      152.67      5.50 o 
  -1   6   4        9.91        8.83      1.84 o 
   0   6   4      530.24      498.86     11.69 o 
   1   6   4      663.11      620.09     16.97 o 
   2   6   4      573.44      522.42     15.84 o 
   3   6   4       20.43       19.42      3.37 o 
   4   6   4       88.75       93.58      7.59 o 
   5   6   4      160.15      168.56     10.67 o 
   6   6   4       34.50       35.36      5.28 o 
   7   6   4        3.13        9.06      5.00 o 
 -11   7   4        8.46       13.08      3.22 o 
 -10   7   4       17.57       29.24      4.89 o 
  -9   7   4       32.65       39.42      4.95 o 
  -8   7   4      104.20       97.07      7.75 o 
  -7   7   4      498.38      455.28     15.11 o 
  -6   7   4      778.51      746.56     20.24 o 
  -5   7   4      516.32      523.06     15.92 o 
  -4   7   4      175.98      157.59      7.96 o 
  -3   7   4      783.84      731.55     15.97 o 
  -2   7   4      787.99      784.09     16.80 o 
  -1   7   4      583.26      547.48     12.88 o 
   0   7   4       10.64       12.33      2.39 o 
   1   7   4       93.47       84.61      6.43 o 
   2   7   4      204.20      193.31      9.83 o 
   3   7   4       29.87       40.35      4.90 o 
   4   7   4        0.27        0.82      2.30 o 
   5   7   4      146.61      142.76     12.50 o 
   6   7   4       58.11       53.04      6.33 o 
 -10   8   4       16.93       26.64      4.19 o 
  -9   8   4        0.01        4.36      2.22 o 
  -8   8   4       62.57       59.66      6.23 o 
  -7   8   4      523.92      500.59     16.35 o 
  -6   8   4      215.94      221.56      9.75 o 
  -5   8   4       45.86       51.32      4.97 o 
  -4   8   4      165.31      142.78      5.93 o 
  -3   8   4     1174.33     1072.61     24.83 o 
  -2   8   4      246.47      211.32      7.40 o 
  -1   8   4      139.14      134.25      7.27 o 
   0   8   4      106.69      115.96      7.47 o 
   1   8   4      140.46      144.37      7.99 o 
   2   8   4       20.87       20.50      3.51 o 
   3   8   4       59.40       69.79      6.83 o 
   4   8   4       58.74       77.56     11.62 o 
   5   8   4        0.64        8.16      3.07 o 
 -10   9   4       24.53       33.27      7.27 o 
  -9   9   4       54.57       47.84      8.11 o 
  -8   9   4       48.95       48.69      8.02 o 
  -7   9   4       32.47       33.62      4.29 o 
  -6   9   4      607.43      604.58     23.44 o 
  -5   9   4       53.22       63.92      6.54 o 
  -4   9   4       79.88       80.69      5.67 o 
  -3   9   4       32.95       32.80      3.33 o 
  -2   9   4       50.87       50.20      4.29 o 
  -1   9   4        8.06       10.07      2.42 o 
   0   9   4       13.35       18.83      3.27 o 
   1   9   4        0.16        2.48      2.50 o 
   2   9   4        0.20        2.16      2.01 o 
   3   9   4       89.36      104.06      8.74 o 
   4   9   4       43.62       44.60      5.91 o 
 -10  10   4      141.42      177.20     15.05 o 
  -9  10   4       95.70      115.70      9.29 o 
  -8  10   4        0.00        7.62      3.97 o 
  -7  10   4      239.69      241.26     10.77 o 
  -6  10   4       40.24       51.85      5.56 o 
  -5  10   4        4.35        7.33      2.54 o 
  -4  10   4       17.54       24.86      3.03 o 
  -3  10   4       67.24       74.76      5.67 o 
  -2  10   4       46.23       46.51      5.10 o 
  -1  10   4      166.00      173.79      9.00 o 
   0  10   4       14.64       17.01      3.30 o 
   1  10   4       11.11        7.45      2.95 o 
   2  10   4      114.80      121.97     10.07 o 
   3  10   4       55.00       68.17      7.36 o 
  -9  11   4       26.88       45.43      8.79 o 
  -8  11   4        0.67       15.32      7.58 o 
  -7  11   4      521.43      560.68     23.47 o 
  -6  11   4       72.70       98.48     10.11 o 
  -5  11   4      104.94      121.18     16.88 o 
  -4  11   4      371.00      376.55     13.71 o 
  -3  11   4      242.05      249.22     13.40 o 
  -2  11   4      266.80      276.03     24.81 o 
  -1  11   4       66.75       66.84      8.34 o 
   0  11   4        0.43        3.45      2.89 o 
   1  11   4       57.09       68.89      8.03 o 
   2  11   4        2.64        2.85      2.68 o 
  -8  12   4        0.17       12.74      3.88 o 
  -7  12   4       40.06       53.00      7.26 o 
  -6  12   4       61.19       87.77      9.26 o 
  -5  12   4       38.75       50.30     10.34 o 
  -4  12   4      677.44      699.83     37.21 o 
  -3  12   4      310.06      302.27     40.49 o 
  -2  12   4        1.40       13.24      3.28 o 
  -1  12   4       73.93       81.98      9.71 o 
   0  12   4      109.25      104.34     10.85 o 
   1  12   4       25.11       38.00      9.99 o 
  -7  13   4       21.39       44.44      7.75 o 
  -6  13   4       27.50       38.72      5.72 o 
  -5  13   4        4.43       15.16      6.55 o 
  -4  13   4       58.04       69.60     11.72 o 
  -3  13   4       69.38       78.58     16.88 o 
  -2  13   4       12.11       16.46      4.31 o 
  -1  13   4       24.86       16.19      6.20 o 
  -1 -13   5       25.61       28.19      5.96 o 
   0 -13   5       97.32       89.16     12.23 o 
   1 -13   5        8.46       -0.04      3.45 o 
   2 -13   5       52.83       57.17      6.09 o 
   3 -13   5       32.23       38.74      4.92 o 
   4 -13   5        2.52        6.89      3.01 o 
   5 -13   5       20.85       27.52      5.38 o 
  -3 -12   5        7.77       11.89      3.41 o 
  -2 -12   5       16.61       16.39      4.26 o 
  -1 -12   5        1.16        2.04      2.79 o 
   0 -12   5       31.49       30.73      5.88 o 
   1 -12   5       85.48       92.59      8.05 o 
   2 -12   5       50.15       50.51      5.95 o 
   3 -12   5      183.44      195.66     10.45 o 
   4 -12   5       61.47       75.30      9.22 o 
   5 -12   5        0.08       -2.79      2.79 o 
   6 -12   5       37.00       50.49      7.79 o 
  -4 -11   5        0.91        1.38      3.63 o 
  -3 -11   5       12.48       17.42      4.95 o 
  -2 -11   5      120.40      112.94     11.66 o 
  -1 -11   5       73.83       77.37      9.82 o 
   0 -11   5       13.87       13.86      4.31 o 
   1 -11   5      212.89      183.79     10.27 o 
   2 -11   5        9.28       11.22      3.03 o 
   3 -11   5      262.11      267.02     11.72 o 
   4 -11   5      329.36      333.35     16.69 o 
   5 -11   5        5.30        4.88      3.48 o 
   6 -11   5       15.57       18.58      8.96 o 
   7 -11   5       83.81       83.89     10.60 o 
  -5 -10   5        7.79       18.93      5.23 o 
  -4 -10   5       33.94       51.34      7.80 o 
  -3 -10   5        0.24       10.05      8.61 o 
  -2 -10   5       22.00       22.07      5.34 o 
  -1 -10   5       48.53       50.71      7.40 o 
   0 -10   5      335.90      317.19     12.53 o 
   1 -10   5      254.07      245.54     14.42 o 
   2 -10   5       17.10       17.19      3.51 o 
   3 -10   5        2.32        6.42      2.89 o 
   4 -10   5       98.98      109.85      8.24 o 
   5 -10   5       19.38       27.22      7.58 o 
   6 -10   5      169.75      186.30     14.64 o 
   7 -10   5       37.58       37.06      6.70 o 
   8 -10   5       23.12       38.29      9.30 o 
  -6  -9   5       35.47       38.81      7.02 o 
  -5  -9   5       55.78       58.50      8.40 o 
  -4  -9   5      146.99      152.71     13.20 o 
  -3  -9   5       21.07       22.33      4.39 o 
  -2  -9   5       31.06       30.39      5.10 o 
  -1  -9   5       44.93       57.04      6.46 o 
   0  -9   5      337.61      317.63     12.05 o 
   1  -9   5      554.88      515.01     16.37 o 
   2  -9   5      193.21      197.48      9.21 o 
   3  -9   5      419.93      382.03     15.94 o 
   4  -9   5       10.34       17.64      3.24 o 
   5  -9   5       73.66       83.56      9.36 o 
   6  -9   5        3.63        5.34      3.41 o 
   7  -9   5        6.58       11.65      3.44 o 
   8  -9   5       42.20       42.45      8.96 o 
  -7  -8   5       14.11       11.07      9.48 o 
  -6  -8   5        3.02        4.57      3.39 o 
  -5  -8   5        3.86       10.51      5.00 o 
  -4  -8   5        0.75        6.57      3.28 o 
  -3  -8   5      183.94      184.18     11.57 o 
  -2  -8   5      181.88      176.22      8.24 o 
  -1  -8   5       37.72       41.42      5.02 o 
   0  -8   5      569.63      541.04     16.36 o 
   1  -8   5        7.55        7.60      2.23 o 
   2  -8   5        0.41        0.99      2.93 o 
   3  -8   5      372.67      393.38     13.35 o 
   4  -8   5      392.35      365.77     12.99 o 
   5  -8   5      274.57      262.26     14.24 o 
   6  -8   5       98.60       95.74     14.64 o 
   7  -8   5        5.81        7.46      3.04 o 
   8  -8   5       42.93       41.99      6.81 o 
   9  -8   5       33.50       40.73     11.89 o 
  -8  -7   5       23.56       35.84      9.99 o 
  -7  -7   5        0.17        3.02      3.79 o 
  -6  -7   5       63.81       60.74      7.85 o 
  -5  -7   5        0.65        8.02      3.06 o 
  -4  -7   5      161.82      177.08     17.23 o 
  -3  -7   5      655.74      619.34     26.43 o 
  -2  -7   5      177.24      165.36      7.81 o 
  -1  -7   5       21.14       26.24      3.59 o 
   0  -7   5      171.30      161.31      7.49 o 
   1  -7   5       17.85       25.72      3.54 o 
   2  -7   5      782.18      746.60     30.80 o 
   3  -7   5       69.55       61.30      5.43 o 
   4  -7   5       43.67       47.50      4.91 o 
   5  -7   5       41.69       40.78      6.43 o 
   6  -7   5       23.12       25.92      5.10 o 
   7  -7   5        2.31        7.19      3.63 o 
   8  -7   5       11.47        7.22      5.00 o 
   9  -7   5        9.81        9.58      3.77 o 
  -8  -6   5       18.95       29.63      7.93 o 
  -7  -6   5        0.87        7.48      4.44 o 
  -6  -6   5       10.85       14.97      2.83 o 
  -5  -6   5       10.41       10.11      2.66 o 
  -4  -6   5      245.74      234.61      9.57 o 
  -3  -6   5        5.46       13.04      1.91 o 
  -2  -6   5      558.16      569.69     15.94 o 
  -1  -6   5     2175.13     2087.82     43.03 o 
   0  -6   5     1527.31     1439.03     31.50 o 
   1  -6   5      260.30      256.33      9.27 o 
   2  -6   5       84.54       83.42      5.83 o 
   3  -6   5      156.33      146.42      6.98 o 
   4  -6   5      510.85      487.75     16.20 o 
   5  -6   5     1166.06     1163.38     35.45 o 
   6  -6   5       51.66       59.60      7.67 o 
   7  -6   5       30.06       33.72      6.03 o 
   8  -6   5       46.98       45.46      9.82 o 
   9  -6   5        0.88        1.16      2.98 o 
  -9  -5   5        0.43        6.17      3.56 o 
  -8  -5   5       77.29       92.43     10.09 o 
  -7  -5   5        1.05        3.89      2.34 o 
  -6  -5   5       37.80       41.31      4.90 o 
  -5  -5   5      576.29      557.40     25.80 o 
  -4  -5   5       48.67       48.30      3.81 o 
  -3  -5   5      528.81      504.41     12.01 o 
  -2  -5   5     2305.09     2195.75     37.59 o 
  -1  -5   5     2976.49     2813.48     46.22 o 
   0  -5   5      613.97      548.38     20.67 o 
   1  -5   5     3440.95     3414.11     65.24 o 
   2  -5   5     3781.97     3733.85     60.18 o 
   3  -5   5      813.12      765.05     15.85 o 
   4  -5   5        8.96       10.58      1.89 o 
   5  -5   5       19.74       25.07      2.79 o 
   6  -5   5        2.98        5.10      2.11 o 
   7  -5   5       26.32       27.02      3.95 o 
   8  -5   5       17.90       16.57      4.26 o 
   9  -5   5        6.62        8.61      5.17 o 
  -9  -4   5        0.50        9.05      4.01 o 
  -8  -4   5       11.18       10.10      3.72 o 
  -7  -4   5       52.58       61.33     10.68 o 
  -6  -4   5       57.45       51.62      5.26 o 
  -5  -4   5       54.72       59.80      4.40 o 
  -4  -4   5     1241.36     1232.82     23.74 o 
  -3  -4   5      751.78      756.15     15.75 o 
  -2  -4   5      854.27      868.69     16.92 o 
  -1  -4   5        1.45        1.26      0.72 o 
   0  -4   5      177.71      188.82      5.04 o 
   1  -4   5      281.23      245.73      6.91 o 
   2  -4   5     5545.75     5714.12     89.65 o 
   3  -4   5     1247.93     1238.73     23.14 o 
   4  -4   5      675.31      650.36     14.51 o 
   5  -4   5      281.99      251.09      8.05 o 
   6  -4   5      122.05      111.73      7.51 o 
   7  -4   5        1.45        8.23      2.54 o 
   8  -4   5       16.97       18.95      6.55 o 
   9  -4   5       41.04       61.71      8.14 o 
 -10  -3   5      151.81      167.50     19.30 o 
  -9  -3   5       13.94       28.26      5.29 o 
  -8  -3   5        1.75        8.68      3.04 o 
  -7  -3   5       83.49       90.85      9.13 o 
  -6  -3   5       66.57       83.37      5.32 o 
  -5  -3   5      535.67      517.18     12.69 o 
  -4  -3   5      205.08      225.22      7.13 o 
  -3  -3   5       95.32      106.37      4.23 o 
  -2  -3   5       61.28       69.93      4.40 o 
  -1  -3   5      435.22      443.21     10.73 o 
   0  -3   5        1.92        3.35      0.78 o 
   1  -3   5      824.63      869.72     16.36 o 
   2  -3   5     1057.17     1070.68     19.90 o 
   3  -3   5     1285.74     1225.25     22.79 o 
   4  -3   5      102.02      103.97      4.82 o 
   5  -3   5      903.61      835.51     17.95 o 
   6  -3   5       16.43       20.05      3.47 o 
   7  -3   5        9.87       10.52      2.70 o 
   8  -3   5        2.42        4.65      2.92 o 
   9  -3   5      148.13      141.18     12.75 o 
 -10  -2   5      136.57      149.12     13.76 o 
  -9  -2   5      269.19      275.94     15.34 o 
  -8  -2   5       81.91       88.78     15.68 o 
  -7  -2   5       10.41        7.91      3.98 o 
  -6  -2   5      573.54      539.08     13.31 o 
  -5  -2   5      451.78      453.13     11.35 o 
  -4  -2   5      143.20      123.83      4.82 o 
  -3  -2   5      214.48      211.20      6.11 o 
  -2  -2   5     2648.55     2820.65     45.68 o 
  -1  -2   5     2821.38     3046.43     48.77 o 
   0  -2   5      309.97      378.56     10.83 o 
   1  -2   5       54.97       59.89      2.86 o 
   2  -2   5      148.60      183.25      5.54 o 
   3  -2   5     2026.41     2029.64     34.96 o 
   4  -2   5     1687.56     1672.05     30.27 o 
   5  -2   5       95.02       96.76      5.34 o 
   6  -2   5      129.26      137.66      7.70 o 
   7  -2   5        0.50        1.90      2.31 o 
   8  -2   5      140.49      146.78     12.55 o 
   9  -2   5       17.50       31.89      8.27 o 
 -10  -1   5       15.22       12.38      4.46 o 
  -9  -1   5      206.24      200.96     13.34 o 
  -8  -1   5       11.14       13.25      4.01 o 
  -7  -1   5       75.00       73.33      6.06 o 
  -6  -1   5     2612.29     2559.84     44.22 o 
  -5  -1   5      118.35      112.52      5.43 o 
  -4  -1   5      854.12      865.14     17.09 o 
  -3  -1   5     4251.59     4571.81     83.61 o 
  -2  -1   5     3099.11     3246.82     51.80 o 
  -1  -1   5        1.17        1.55      0.56 o 
   0  -1   5     1774.15     1836.59     30.43 o 
   1  -1   5     3096.71     3248.38     51.94 o 
   2  -1   5     1145.11     1248.92     22.48 o 
   3  -1   5        5.03       22.25      6.42 o 
   4  -1   5     1305.19     1255.12     23.93 o 
   5  -1   5      233.77      227.35      7.61 o 
   6  -1   5       29.40       35.42      5.69 o 
   7  -1   5       27.29       27.72      5.51 o 
   8  -1   5       12.92       16.96      4.26 o 
   9  -1   5        3.92        5.17      3.41 o 
 -11   0   5        7.87       10.35      4.39 o 
 -10   0   5       11.07       21.90      5.69 o 
  -9   0   5        3.86       10.07      3.77 o 
  -8   0   5        9.33        6.23      3.81 o 
  -7   0   5       63.16       61.53      5.72 o 
  -6   0   5      128.07      119.42      6.66 o 
  -5   0   5      731.55      717.17     22.41 o 
  -4   0   5      876.95      821.49     19.65 o 
  -3   0   5     2367.77     2627.34     42.80 o 
  -2   0   5      211.42      207.87      5.30 o 
  -1   0   5       57.75       60.15      3.54 o 
   0   0   5     1203.51     1213.19     21.02 o 
   1   0   5     5805.66     6340.59     98.11 o 
   2   0   5      885.77      890.75     22.91 o 
   3   0   5      185.05      194.72      6.19 o 
   4   0   5        5.52        6.68      1.54 o 
   5   0   5       61.71       71.37      5.80 o 
   6   0   5       35.43       40.69      4.83 o 
   7   0   5      138.64      147.52     12.04 o 
   8   0   5        8.08       13.12      3.88 o 
   9   0   5       15.36       15.18      4.85 o 
 -11   1   5        6.13       15.75      4.37 o 
 -10   1   5        6.43       12.61      4.31 o 
  -9   1   5       27.72       30.50      6.05 o 
  -8   1   5      124.75      135.78      8.61 o 
  -7   1   5      496.20      508.39     15.64 o 
  -6   1   5      591.07      562.86     24.73 o 
  -5   1   5      259.12      253.33      7.17 o 
  -4   1   5       20.11       17.33      1.86 o 
  -3   1   5       29.89       26.29      1.98 o 
  -2   1   5       44.61       56.53      2.21 o 
  -1   1   5      106.07       98.00      4.31 o 
   0   1   5      460.03      470.18     10.89 o 
   1   1   5     3369.39     3656.02     58.32 o 
   2   1   5     2580.51     2568.80     49.44 o 
   3   1   5       68.60       75.96      3.99 o 
   4   1   5     2525.34     2387.42     59.31 o 
   5   1   5       24.89       27.30      3.89 o 
   6   1   5       48.04       49.16      5.29 o 
   7   1   5       30.55       31.00      5.72 o 
   8   1   5       77.24       81.75     10.09 o 
 -11   2   5       43.03       47.55      7.92 o 
 -10   2   5      265.89      262.70     11.91 o 
  -9   2   5        5.99       13.22      2.97 o 
  -8   2   5        4.03       10.29      2.70 o 
  -7   2   5       60.47       49.32      5.10 o 
  -6   2   5        8.09       24.40     10.30 o 
  -5   2   5      622.58      650.98     13.66 o 
  -4   2   5     2000.94     2106.41     35.40 o 
  -3   2   5      389.31      395.50      8.76 o 
  -2   2   5      113.12      125.56      3.69 o 
  -1   2   5      117.64      132.00      4.15 o 
   0   2   5        3.26       13.00      1.92 o 
   1   2   5        6.32       10.25      1.40 o 
   2   2   5     1060.62     1089.81     20.49 o 
   3   2   5      707.04      709.06     15.06 o 
   4   2   5        6.52        7.19      2.01 o 
   5   2   5        0.28        2.53      2.33 o 
   6   2   5      155.78      162.77      9.27 o 
   7   2   5      171.06      189.83     18.78 o 
   8   2   5      118.95      136.67     13.03 o 
 -11   3   5       76.95       60.07      8.28 o 
 -10   3   5      175.22      156.82     10.45 o 
  -9   3   5       15.24       14.26      3.15 o 
  -8   3   5       30.82       33.20      4.29 o 
  -7   3   5      674.66      563.72     25.67 o 
  -6   3   5       40.96       55.51      9.13 o 
  -5   3   5      322.10      302.11     11.44 o 
  -4   3   5      889.73      928.71     17.70 o 
  -3   3   5       57.18       47.25      2.69 o 
  -2   3   5       47.18       43.53      2.48 o 
  -1   3   5      190.33      182.39      5.22 o 
   0   3   5       50.03       61.85      4.18 o 
   1   3   5      548.84      545.33     17.11 o 
   2   3   5        7.00       11.68      1.93 o 
   3   3   5     1666.81     1594.13     42.76 o 
   4   3   5      380.75      360.91     12.73 o 
   5   3   5        4.48        6.88      2.32 o 
   6   3   5      124.25      132.70      9.18 o 
   7   3   5       11.46        9.78      4.48 o 
   8   3   5        0.04       15.44      6.20 o 
 -11   4   5       32.48       53.53      6.27 o 
 -10   4   5       40.50       40.67      5.76 o 
  -9   4   5       83.74       88.22      7.54 o 
  -8   4   5        0.32        4.62      3.44 o 
  -7   4   5       11.17       12.16      2.90 o 
  -6   4   5       12.51       10.49      3.21 o 
  -5   4   5      283.62      279.20      7.60 o 
  -4   4   5      106.51      125.89      4.50 o 
  -3   4   5      906.26      958.05     20.65 o 
  -2   4   5        0.11        1.65      0.73 o 
  -1   4   5      246.30      241.76      6.64 o 
   0   4   5     2214.93     2192.04     38.44 o 
   1   4   5      606.47      569.53     12.55 o 
   2   4   5       75.33       79.07      5.97 o 
   3   4   5       69.26       83.26      8.90 o 
   4   4   5      662.72      677.18     19.69 o 
   5   4   5        5.40       10.83      4.19 o 
   6   4   5       28.24       30.12      5.31 o 
   7   4   5        4.53        4.44      6.72 o 
 -11   5   5       35.27       46.46      6.59 o 
 -10   5   5       38.50       51.67      8.69 o 
  -9   5   5       79.08      100.14      9.85 o 
  -8   5   5      333.52      343.06     12.98 o 
  -7   5   5      555.94      555.94     16.75 o 
  -6   5   5       93.28       94.07      6.46 o 
  -5   5   5      202.98      192.19      6.20 o 
  -4   5   5      160.15      164.35      5.63 o 
  -3   5   5       40.54       52.53      3.41 o 
  -2   5   5      924.04      905.83     17.81 o 
  -1   5   5      765.74      761.99     15.72 o 
   0   5   5     1051.56     1059.93     20.48 o 
   1   5   5     1042.79      983.78     23.53 o 
   2   5   5        1.22        3.53      1.94 o 
   3   5   5      309.36      295.36     11.52 o 
   4   5   5       73.85       88.19      7.47 o 
   5   5   5        0.68        5.81      2.59 o 
   6   5   5       14.74       19.93      3.90 o 
   7   5   5       13.61       21.49      5.13 o 
 -11   6   5       11.83       14.83      3.40 o 
 -10   6   5        5.99        8.87      4.41 o 
  -9   6   5      186.20      170.23     12.10 o 
  -8   6   5      250.68      269.30     11.33 o 
  -7   6   5       85.92       83.14      6.74 o 
  -6   6   5       80.17       92.06      6.56 o 
  -5   6   5      955.83      890.15     18.39 o 
  -4   6   5     1017.66      971.25     22.28 o 
  -3   6   5       76.25       64.78      4.04 o 
  -2   6   5      819.97      790.21     16.53 o 
  -1   6   5       12.28       13.92      2.00 o 
   0   6   5      545.58      503.03     31.18 o 
   1   6   5       47.47       52.55      4.97 o 
   2   6   5       29.58       36.70      4.44 o 
   3   6   5        6.09        8.10      2.43 o 
   4   6   5        0.00        6.79      2.55 o 
   5   6   5      310.16      306.71     13.33 o 
   6   6   5       82.29       82.81      8.96 o 
 -11   7   5        5.62        9.28      3.03 o 
 -10   7   5       45.66       55.23     11.27 o 
  -9   7   5        2.06        7.75      2.54 o 
  -8   7   5       16.51       12.81      3.32 o 
  -7   7   5       37.05       42.81      4.97 o 
  -6   7   5       43.79       39.63      4.63 o 
  -5   7   5      427.52      374.30     12.43 o 
  -4   7   5     1837.77     1744.09     31.88 o 
  -3   7   5      402.08      382.25     17.27 o 
  -2   7   5      137.00      127.76      5.47 o 
  -1   7   5      319.89      285.17      8.57 o 
   0   7   5      804.77      751.07     21.58 o 
   1   7   5        1.58        4.44      1.87 o 
   2   7   5      714.05      674.06     19.81 o 
   3   7   5      334.95      335.84     13.26 o 
   4   7   5       24.10       27.42      5.86 o 
   5   7   5       74.85       78.43      7.95 o 
 -10   8   5       14.71       23.76      3.85 o 
  -9   8   5       14.06       19.37      3.31 o 
  -8   8   5       10.00       14.28      3.09 o 
  -7   8   5        5.44        7.11      2.48 o 
  -6   8   5       24.17       26.01      3.78 o 
  -5   8   5      185.95      167.83     16.25 o 
  -4   8   5      614.93      583.89     14.20 o 
  -3   8   5      166.86      146.64      6.06 o 
  -2   8   5      155.76      146.01      6.01 o 
  -1   8   5       35.53       36.81      4.35 o 
   0   8   5       37.23       40.31      4.82 o 
   1   8   5        0.67        5.37      2.55 o 
   2   8   5      163.66      180.08      9.22 o 
   3   8   5      634.53      632.59     25.73 o 
   4   8   5      111.76      126.62      9.85 o 
   5   8   5        0.24        3.35      2.77 o 
 -10   9   5        1.44        9.73      2.91 o 
  -9   9   5       92.26      108.68      8.85 o 
  -8   9   5       37.26       43.59      5.25 o 
  -7   9   5       76.96       82.47      7.01 o 
  -6   9   5       50.35       58.32      5.83 o 
  -5   9   5       27.83       32.43      3.97 o 
  -4   9   5        1.41       -0.44      2.29 o 
  -3   9   5      596.37      565.89     14.38 o 
  -2   9   5      385.45      376.11     12.98 o 
  -1   9   5      224.64      221.14     12.44 o 
   0   9   5      153.35      156.48      9.98 o 
   1   9   5       48.21       51.75      5.62 o 
   2   9   5       16.90       20.04      3.34 o 
   3   9   5      181.87      190.09     10.53 o 
   4   9   5       97.06      115.13      9.47 o 
 -10  10   5       76.72       67.94      8.36 o 
  -9  10   5      198.45      209.02     13.98 o 
  -8  10   5      188.88      205.07     17.45 o 
  -7  10   5        0.01        6.83      2.78 o 
  -6  10   5      400.74      391.77     14.10 o 
  -5  10   5      329.42      330.31     12.50 o 
  -4  10   5      216.98      232.92     14.72 o 
  -3  10   5      259.30      261.92     10.72 o 
  -2  10   5       20.67       23.67      4.28 o 
  -1  10   5      228.72      209.65     11.00 o 
   0  10   5        2.57        8.61      3.01 o 
   1  10   5        0.97        4.25      2.17 o 
   2  10   5        2.83       10.58      3.05 o 
   3  10   5        2.15       14.86      3.88 o 
  -9  11   5       12.00       12.06      5.86 o 
  -8  11   5        7.49        5.51      5.86 o 
  -7  11   5        0.02       12.75      5.17 o 
  -6  11   5      523.97      553.67     22.32 o 
  -5  11   5     1022.08     1000.18     32.61 o 
  -4  11   5      277.58      291.19     19.90 o 
  -3  11   5       22.50       21.85      9.99 o 
  -2  11   5       12.89       15.92      3.53 o 
  -1  11   5      161.85      158.82     11.25 o 
   0  11   5       10.68       14.62      3.53 o 
   1  11   5       67.82       74.07      8.98 o 
   2  11   5       28.68       38.86      8.61 o 
  -8  12   5       48.80       60.99     13.09 o 
  -7  12   5        1.99        7.24      5.17 o 
  -6  12   5       78.77       95.10     14.47 o 
  -5  12   5      257.08      273.94     21.02 o 
  -3  12   5        1.55        1.72      3.79 o 
  -2  12   5        4.26        7.93      4.13 o 
  -1  12   5       38.70       50.31     10.68 o 
   0  12   5        3.22        4.48      4.13 o 
  -6  13   5        8.09       18.61      5.51 o 
  -3  13   5       22.92       23.78      6.89 o 
  -2  13   5        0.93        0.69      3.79 o 
  -1 -13   6       39.10       37.12     13.78 o 
   0 -13   6       15.22       19.32     10.68 o 
   1 -13   6       71.34       80.10     10.11 o 
   2 -13   6       36.68       37.30      7.09 o 
   3 -13   6        2.44        3.72      3.26 o 
   4 -13   6        0.05        2.15      3.06 o 
  -3 -12   6       41.07       54.73      8.43 o 
  -2 -12   6       12.23        8.96      5.86 o 
  -1 -12   6        6.30        6.96      3.53 o 
   0 -12   6        0.04        6.71      2.98 o 
   1 -12   6       53.97       59.97      6.29 o 
   2 -12   6      102.92       93.22      8.06 o 
   3 -12   6        6.51        5.86      4.47 o 
   4 -12   6        0.29        2.73      3.04 o 
   5 -12   6        2.45        1.38      4.13 o 
   6 -12   6        0.69        9.26      4.31 o 
  -4 -11   6       23.34       30.03      6.12 o 
  -3 -11   6      106.35      113.46     12.29 o 
  -2 -11   6      332.78      334.65     17.91 o 
  -1 -11   6        4.26        8.91      3.56 o 
   0 -11   6       68.94       78.22      7.32 o 
   1 -11   6       48.54       52.71      6.03 o 
   2 -11   6        9.39       13.73      3.01 o 
   3 -11   6       32.16       29.01      5.12 o 
   4 -11   6        3.66       11.37      3.39 o 
   5 -11   6       74.63       75.89     11.72 o 
   6 -11   6        9.58       20.38     10.85 o 
   7 -11   6       21.57       24.10      7.24 o 
  -5 -10   6       39.60       42.19     14.47 o 
  -4 -10   6       25.43       27.12      5.72 o 
  -3 -10   6       16.20       21.08      4.75 o 
  -2 -10   6      187.25      183.32     13.89 o 
  -1 -10   6       47.00       49.72      5.66 o 
   0 -10   6      173.04      156.18      9.28 o 
   1 -10   6      454.37      434.14     24.46 o 
   2 -10   6       28.67       29.13      4.19 o 
   3 -10   6       18.84       19.98      3.42 o 
   4 -10   6       82.16       87.54      7.52 o 
   5 -10   6       98.26       99.59     10.93 o 
   6 -10   6      127.51      134.75     12.91 o 
   7 -10   6       74.55       83.13      9.85 o 
  -6  -9   6        0.07        6.06      3.72 o 
  -5  -9   6        0.03        2.96      3.04 o 
  -4  -9   6      135.23      133.25     12.36 o 
  -3  -9   6       37.24       40.92      6.71 o 
  -2  -9   6       25.96       20.11      4.37 o 
  -1  -9   6      336.57      316.62     12.37 o 
   0  -9   6        0.31        3.54      2.17 o 
   1  -9   6      245.06      233.72     10.34 o 
   2  -9   6      335.16      319.88     12.40 o 
   3  -9   6       85.41       82.42      7.21 o 
   4  -9   6     1194.98     1139.44     49.31 o 
   5  -9   6      974.94      890.30     46.17 o 
   6  -9   6      122.17      127.06     17.23 o 
   7  -9   6       17.15       22.47      5.29 o 
   8  -9   6       39.61       45.65      7.26 o 
  -7  -8   6       64.85       64.89      9.19 o 
  -6  -8   6       16.84       37.02      9.30 o 
  -5  -8   6        6.92       12.33      3.88 o 
  -4  -8   6       83.29       95.89     10.11 o 
  -3  -8   6       17.75       18.73      4.48 o 
  -2  -8   6       55.63       58.70      5.81 o 
  -1  -8   6        4.88        3.09      2.12 o 
   0  -8   6      118.45      110.22      7.54 o 
   1  -8   6       45.06       50.85      5.29 o 
   2  -8   6       14.78       17.54      3.97 o 
   3  -8   6      113.22      117.88      7.88 o 
   4  -8   6      107.54      123.08     13.82 o 
   5  -8   6      130.40      137.50     11.57 o 
   6  -8   6        1.35        1.87      2.80 o 
   7  -8   6        1.23        5.39      3.04 o 
   8  -8   6        0.67        0.52      3.17 o 
  -8  -7   6      126.20      117.15     18.61 o 
  -7  -7   6       77.18       90.63     17.23 o 
  -6  -7   6        4.82       15.99      3.63 o 
  -5  -7   6       87.66       93.98     10.11 o 
  -4  -7   6      226.78      239.51     13.26 o 
  -3  -7   6     1198.50     1172.76     28.50 o 
  -2  -7   6       25.27       24.52      3.58 o 
  -1  -7   6       37.68       43.40      4.69 o 
   0  -7   6       17.78       21.14      3.37 o 
   1  -7   6      178.59      161.61      7.69 o 
   2  -7   6        9.13       22.95      6.14 o 
   3  -7   6      137.05      129.12      7.50 o 
   4  -7   6       81.89       87.77      6.88 o 
   5  -7   6      381.26      344.06     16.57 o 
   6  -7   6       53.18       60.83     10.34 o 
   7  -7   6       73.09       94.41     11.03 o 
   8  -7   6       12.42       20.06      6.89 o 
  -7  -6   6       23.68       32.52      8.96 o 
  -6  -6   6       12.37        9.65      3.31 o 
  -5  -6   6      223.79      214.66     12.43 o 
  -4  -6   6      573.99      557.97     16.62 o 
  -3  -6   6     1699.24     1569.96     34.97 o 
  -2  -6   6     1485.93     1370.06     30.95 o 
  -1  -6   6       30.37       41.66      4.34 o 
   0  -6   6     1133.50     1016.60     53.98 o 
   1  -6   6      483.10      440.78     19.10 o 
   2  -6   6       34.13       38.18      4.31 o 
   3  -6   6      151.17      138.98      7.16 o 
   4  -6   6      565.89      534.02     16.02 o 
   5  -6   6      753.69      754.73     26.43 o 
   6  -6   6      917.43      801.58     28.38 o 
   7  -6   6        6.13       12.59      3.97 o 
   8  -6   6        1.51        5.34      2.92 o 
   9  -6   6        0.41       -1.38      4.48 o 
  -9  -5   6        0.25        5.69      3.90 o 
  -8  -5   6       13.00       20.18      5.51 o 
  -7  -5   6       33.55       52.25      5.60 o 
  -6  -5   6       38.79       41.50      4.99 o 
  -5  -5   6      358.97      358.81     12.54 o 
  -4  -5   6      478.10      441.92     11.60 o 
  -3  -5   6      672.37      648.60     14.56 o 
  -2  -5   6      226.43      199.70      6.39 o 
  -1  -5   6     1116.65     1178.32     26.59 o 
   0  -5   6     1871.14     1745.44     44.71 o 
   1  -5   6     1711.70     1727.11     36.40 o 
   2  -5   6      119.79      107.58      6.55 o 
   3  -5   6     2266.56     2036.04     51.74 o 
   4  -5   6     1522.93     1429.82     32.19 o 
   5  -5   6      141.31      144.53      7.80 o 
   6  -5   6      171.15      187.52     17.92 o 
   7  -5   6       79.33       66.36      8.28 o 
   8  -5   6       25.74       31.50     12.75 o 
   9  -5   6        5.77        7.24      5.51 o 
  -9  -4   6       33.93       35.23      5.94 o 
  -8  -4   6       40.80       63.37      7.89 o 
  -7  -4   6        4.36        1.75      3.62 o 
  -6  -4   6       97.32      101.63      7.35 o 
  -5  -4   6      237.81      229.12     11.72 o 
  -4  -4   6       90.01      103.23      5.20 o 
  -3  -4   6      205.14      205.73      6.65 o 
  -2  -4   6        0.11        3.56      1.05 o 
  -1  -4   6      556.58      552.36     11.81 o 
   0  -4   6       63.44       75.33      4.22 o 
   1  -4   6        0.09        1.15      0.90 o 
   2  -4   6      697.85      628.16     13.54 o 
   3  -4   6     1090.88      993.36     21.63 o 
   4  -4   6      917.88      848.30     18.04 o 
   5  -4   6       12.39       15.07      2.27 o 
   6  -4   6       11.16       10.79      2.66 o 
   7  -4   6        4.92        4.87      2.32 o 
   8  -4   6       62.47       69.53      8.03 o 
   9  -4   6        8.98       13.78      6.20 o 
 -10  -3   6        0.51        6.71      3.48 o 
  -9  -3   6       59.13       73.03      9.25 o 
  -8  -3   6        0.10        4.73      8.96 o 
  -7  -3   6      213.82      209.75     18.09 o 
  -6  -3   6        0.56        1.48      1.61 o 
  -5  -3   6      142.15      155.76      6.11 o 
  -4  -3   6      534.52      551.43     12.99 o 
  -3  -3   6       84.41       97.94      6.62 o 
  -2  -3   6     1397.85     1540.56     27.26 o 
  -1  -3   6      993.86      939.69     17.67 o 
   0  -3   6      596.22      544.78     13.98 o 
   1  -3   6      137.31      161.14      5.17 o 
   2  -3   6      775.64      775.39     15.80 o 
   3  -3   6        5.12        7.04      2.14 o 
   4  -3   6      898.68      833.74     19.30 o 
   5  -3   6      384.56      370.71     10.57 o 
   6  -3   6       17.18       22.50      3.55 o 
   7  -3   6       25.82       29.42      4.99 o 
   8  -3   6       88.47      100.92     10.60 o 
   9  -3   6       44.18       45.94     12.40 o 
 -10  -2   6       12.49       12.70      6.89 o 
  -9  -2   6        5.22        9.73      3.53 o 
  -8  -2   6      211.77      195.88     11.82 o 
  -7  -2   6        6.27        6.11      2.78 o 
  -6  -2   6      123.82      125.37      7.18 o 
  -5  -2   6      545.35      516.78     12.61 o 
  -4  -2   6     2333.00     2368.54     40.48 o 
  -3  -2   6     2193.81     2167.85     36.85 o 
  -2  -2   6      106.80      134.09      4.55 o 
  -1  -2   6      445.85      491.79     10.92 o 
   0  -2   6      132.73      162.26      5.00 o 
   1  -2   6      429.96      492.67     10.75 o 
   2  -2   6       12.96       11.09      1.74 o 
   3  -2   6      344.54      366.05      9.65 o 
   4  -2   6      269.99      252.64      8.00 o 
   5  -2   6      940.42      883.02     19.20 o 
   6  -2   6       47.40       49.38      6.57 o 
   7  -2   6        1.82        5.58      2.65 o 
   8  -2   6        1.26        9.59      4.48 o 
   9  -2   6        0.20        7.41      3.41 o 
 -10  -1   6       10.44       13.64      6.37 o 
  -9  -1   6       59.66       68.60     13.96 o 
  -8  -1   6      163.72      160.66      8.68 o 
  -7  -1   6       14.53       11.16      2.68 o 
  -6  -1   6     1145.53     1144.46     22.89 o 
  -5  -1   6     1021.98     1011.49     20.19 o 
  -4  -1   6      713.39      705.76     17.21 o 
  -3  -1   6      337.12      317.44      8.09 o 
  -2  -1   6      434.41      445.13      9.78 o 
  -1  -1   6      739.48      670.01     14.69 o 
   0  -1   6     1906.07     2120.66     35.29 o 
   1  -1   6      590.40      501.08     10.96 o 
   2  -1   6     2095.74     2147.18     36.61 o 
   3  -1   6      109.86      101.06      5.67 o 
   4  -1   6        6.68        7.75      1.71 o 
   5  -1   6       85.99       89.38      5.43 o 
   6  -1   6       13.80       16.62      3.90 o 
   7  -1   6       23.37       22.25      4.31 o 
   8  -1   6        4.69       12.47      5.00 o 
 -11   0   6        4.91       13.83      4.37 o 
 -10   0   6       16.63       29.71      5.59 o 
  -9   0   6      422.79      426.12     15.37 o 
  -8   0   6      306.34      301.83     16.17 o 
  -7   0   6      281.89      281.34     10.80 o 
  -6   0   6       20.17       24.36      2.70 o 
  -5   0   6        5.54        3.89      1.25 o 
  -4   0   6     1466.16     1472.42     26.33 o 
  -3   0   6       88.15      121.52      4.19 o 
  -2   0   6     1774.24     1956.19     38.38 o 
  -1   0   6     1375.07     1461.75     29.83 o 
   0   0   6       15.59       16.18      1.50 o 
   1   0   6        6.81        3.62      1.01 o 
   2   0   6     1545.69     1542.92     27.52 o 
   3   0   6      219.08      212.65      6.83 o 
   4   0   6       44.88       42.76      3.59 o 
   5   0   6        1.05        2.64      1.81 o 
   6   0   6      133.77      134.74      8.55 o 
   7   0   6       34.52       35.97      6.08 o 
   8   0   6       45.75       48.15     16.19 o 
 -11   1   6        2.75        6.95      3.53 o 
 -10   1   6       35.30       42.39      6.45 o 
  -9   1   6      230.30      249.46     16.90 o 
  -8   1   6      783.54      729.94     20.81 o 
  -7   1   6       64.11       66.72      7.01 o 
  -6   1   6      593.17      560.73     12.96 o 
  -5   1   6        2.73        4.37      1.19 o 
  -4   1   6       49.17       58.89      4.08 o 
  -3   1   6     2213.91     2510.24     41.18 o 
  -2   1   6     1246.86     1216.10     25.78 o 
  -1   1   6     2807.88     2817.67     53.37 o 
   0   1   6     3254.30     3559.76     87.78 o 
   1   1   6     1161.09     1188.44     21.76 o 
   2   1   6      135.98      135.92      4.94 o 
   3   1   6      895.49      884.43     20.54 o 
   4   1   6      436.58      428.80     13.65 o 
   5   1   6       65.97       79.70      6.71 o 
   6   1   6      115.39      110.23      8.18 o 
   7   1   6       63.65       65.21      8.89 o 
   8   1   6        7.02       13.79      8.79 o 
 -11   2   6       28.74       34.32      6.12 o 
 -10   2   6        0.28        5.88      2.71 o 
  -9   2   6       20.64       22.61      3.77 o 
  -8   2   6        3.34        4.55      2.37 o 
  -7   2   6       51.21       56.83      5.42 o 
  -6   2   6       76.80       72.09      5.52 o 
  -5   2   6      359.49      348.75      8.92 o 
  -4   2   6      284.24      279.94      7.39 o 
  -3   2   6      665.69      694.74     17.90 o 
  -2   2   6      188.75      182.14      6.70 o 
  -1   2   6      339.22      321.71     18.33 o 
   0   2   6      960.63     1028.21     36.06 o 
   1   2   6       91.23       87.45      4.95 o 
   2   2   6      100.91       96.46      4.38 o 
   3   2   6        0.18        2.35      1.92 o 
   4   2   6       14.42       13.34      3.05 o 
   5   2   6      520.67      504.75     20.70 o 
   6   2   6       42.75       53.43      5.85 o 
   7   2   6        0.06        4.87      3.31 o 
   8   2   6       18.84       26.53      8.96 o 
 -11   3   6       59.20       61.51      6.47 o 
 -10   3   6       26.99       37.35      4.95 o 
  -9   3   6       38.56       44.88      5.30 o 
  -8   3   6      163.08      182.18      8.79 o 
  -7   3   6      835.85      798.38     21.25 o 
  -6   3   6      163.67      161.10      7.23 o 
  -5   3   6        0.01        1.90      0.95 o 
  -4   3   6      411.02      408.91      9.72 o 
  -3   3   6      288.11      279.89      7.10 o 
  -2   3   6      336.05      373.98      8.57 o 
  -1   3   6      122.05      106.17      3.87 o 
   0   3   6     1050.07      975.19     18.67 o 
   1   3   6      525.99      549.65     14.47 o 
   2   3   6     2050.48     2134.71     43.76 o 
   3   3   6      653.68      638.70     17.89 o 
   4   3   6       44.69       50.81      5.49 o 
   5   3   6      633.97      583.70     18.43 o 
   6   3   6       77.27       77.84      7.23 o 
   7   3   6       10.66       21.45      4.50 o 
 -11   4   6       59.95       62.24      6.43 o 
 -10   4   6      420.12      399.70     15.31 o 
  -9   4   6      438.23      429.07     59.78 o 
  -8   4   6      213.20      204.87      9.43 o 
  -7   4   6        8.83       12.48      2.71 o 
  -6   4   6       11.65       13.72      2.75 o 
  -5   4   6      242.82      241.16      7.22 o 
  -4   4   6      222.38      233.33      6.87 o 
  -3   4   6      956.68      971.59     21.39 o 
  -2   4   6      443.55      428.19     13.30 o 
  -1   4   6      282.92      315.90      8.19 o 
   0   4   6      100.46       85.85      3.93 o 
   1   4   6      395.53      365.18     11.50 o 
   2   4   6       20.62       32.85      4.14 o 
   3   4   6      100.48      104.38      7.54 o 
   4   4   6        4.10       10.01      2.77 o 
   5   4   6      300.63      323.98     13.19 o 
   6   4   6       22.50       45.22      7.57 o 
   7   4   6        2.20        3.00      3.77 o 
 -11   5   6       82.41       81.39      8.06 o 
 -10   5   6      441.07      449.56     16.50 o 
  -9   5   6      584.09      571.68     34.43 o 
  -8   5   6      107.52      103.38      8.20 o 
  -7   5   6      421.08      419.31     16.87 o 
  -6   5   6      655.84      610.35     20.54 o 
  -5   5   6       15.35       16.71      2.19 o 
  -4   5   6       44.90       45.83      3.41 o 
  -3   5   6     1132.08     1119.99     21.47 o 
  -2   5   6      861.28      847.22     28.22 o 
  -1   5   6       52.13       51.83      3.57 o 
   0   5   6      297.41      312.23      8.59 o 
   1   5   6      443.84      417.83     14.26 o 
   2   5   6      354.58      337.92     12.07 o 
   3   5   6       35.78       39.95      4.96 o 
   4   5   6      557.57      520.57     17.43 o 
   5   5   6       55.62       57.19      6.47 o 
   6   5   6       11.80       15.02      3.57 o 
 -11   6   6        5.82       -1.90      2.92 o 
 -10   6   6       28.02       35.43      4.62 o 
  -9   6   6       79.51       78.48      7.16 o 
  -8   6   6       34.05       38.33      6.15 o 
  -7   6   6        1.57        6.96      1.96 o 
  -6   6   6      352.19      340.79     11.82 o 
  -5   6   6        6.68        7.00      1.60 o 
  -4   6   6       37.98       51.77      3.77 o 
  -3   6   6      719.94      672.58     14.95 o 
  -2   6   6     2448.90     2362.85     40.91 o 
  -1   6   6     1413.69     1361.82     25.88 o 
   0   6   6       25.65       31.05      3.91 o 
   1   6   6      349.92      311.55     11.35 o 
   2   6   6       23.05       30.20      4.17 o 
   3   6   6       68.53       87.51      7.49 o 
   4   6   6      391.18      401.05     35.65 o 
   5   6   6      100.12      103.36      8.94 o 
   6   6   6       12.14       20.61      3.89 o 
 -11   7   6        9.53       10.34      3.63 o 
 -10   7   6        8.10       14.69      3.97 o 
  -9   7   6       32.07       37.78      4.84 o 
  -8   7   6       86.09      105.01      8.95 o 
  -7   7   6       43.45       55.06      5.37 o 
  -6   7   6       11.87        9.05      2.24 o 
  -5   7   6       18.11       19.26      3.13 o 
  -4   7   6      341.58      333.25      9.57 o 
  -3   7   6      850.51      754.81     46.57 o 
  -2   7   6     1030.89      963.59     20.14 o 
  -1   7   6      442.36      398.81     12.83 o 
   0   7   6       45.46       44.00      4.70 o 
   1   7   6     2070.97     1948.51     42.82 o 
   2   7   6      606.28      584.07     27.86 o 
   3   7   6        0.36        1.60      3.04 o 
   4   7   6      192.10      205.60     11.49 o 
   5   7   6        0.72        1.64      4.82 o 
 -10   8   6       90.23       72.45      9.01 o 
  -9   8   6       17.39       22.65      4.75 o 
  -8   8   6        0.30        5.78      3.27 o 
  -7   8   6        5.35       12.65      3.31 o 
  -6   8   6       37.50       35.86      5.59 o 
  -5   8   6       55.05       45.39      6.12 o 
  -4   8   6      220.63      228.38     10.25 o 
  -3   8   6       83.97       92.89      6.63 o 
  -2   8   6       86.24       88.23      6.48 o 
  -1   8   6        9.54        7.18      3.10 o 
   0   8   6        0.01        3.62      2.44 o 
   1   8   6      120.53      126.98     10.84 o 
   2   8   6      172.88      201.30     12.50 o 
   3   8   6        2.27        7.00      3.96 o 
   4   8   6      190.94      210.62     15.95 o 
 -10   9   6      193.18      173.18     14.25 o 
  -9   9   6        5.39       13.36      3.95 o 
  -8   9   6        4.29       14.11      3.88 o 
  -7   9   6      141.48      134.40     11.48 o 
  -6   9   6        2.75        8.61      5.86 o 
  -5   9   6       20.23       18.39      4.01 o 
  -4   9   6        2.99        7.32      2.38 o 
  -3   9   6        0.30        0.57      2.73 o 
  -2   9   6       19.15       15.33      4.13 o 
  -1   9   6       27.69       33.24      5.48 o 
   0   9   6      146.04      149.16     11.87 o 
   1   9   6       17.78       21.78      6.37 o 
   2   9   6      199.70      212.68     14.15 o 
   3   9   6      272.65      250.93     20.67 o 
  -9  10   6       30.40       38.77      6.82 o 
  -8  10   6       20.55       31.00      5.54 o 
  -7  10   6       72.71       77.66     17.75 o 
  -6  10   6       25.37       30.02      5.48 o 
  -5  10   6        0.23        0.48      2.79 o 
  -4  10   6      106.06      107.79      7.80 o 
  -3  10   6      306.36      282.27     18.09 o 
  -2  10   6      250.08      236.79     12.89 o 
  -1  10   6      101.14      107.23     10.35 o 
   0  10   6       12.09       12.35      4.82 o 
   1  10   6        0.11        0.60      2.93 o 
   2  10   6       47.88       66.46      9.02 o 
  -9  11   6       39.22       47.26      7.60 o 
  -8  11   6        1.51        2.76      3.48 o 
  -7  11   6       20.58       27.57      5.29 o 
  -6  11   6       18.26       26.58      5.13 o 
  -5  11   6      170.22      158.50     16.54 o 
  -4  11   6      462.60      453.95     19.37 o 
  -3  11   6      385.28      338.43     16.17 o 
  -2  11   6       14.27       21.02      4.37 o 
  -1  11   6       74.30       84.17      9.36 o 
   0  11   6      255.88      256.61     14.59 o 
   1  11   6       52.99       63.68      8.04 o 
  -7  12   6       23.10       34.80      9.65 o 
  -6  12   6        0.00       16.19      5.86 o 
  -3  12   6        0.73        4.82      3.79 o 
  -2  12   6        6.65        9.65      4.48 o 
  -1  12   6       11.79       23.09      6.55 o 
   0  12   6       87.31       95.79     15.51 o 
  -3  13   6        4.24       10.68      4.82 o 
   0 -13   7        2.09        6.89      3.41 o 
   1 -13   7       25.45       26.13      5.10 o 
   2 -13   7       27.02       25.06      5.14 o 
   3 -13   7        5.34        4.56      2.79 o 
  -2 -12   7      105.94      110.07     11.72 o 
  -1 -12   7      273.50      272.77     16.20 o 
   0 -12   7       63.69       69.66      8.93 o 
   1 -12   7       55.77       68.86      6.94 o 
   2 -12   7        0.03        6.54      2.79 o 
   3 -12   7       53.93       56.50      6.57 o 
   4 -12   7        9.96       17.89      4.39 o 
   5 -12   7        5.92        1.84      3.62 o 
  -4 -11   7       30.98       42.48      7.36 o 
  -3 -11   7       13.15       23.33      5.45 o 
  -2 -11   7      269.52      280.39     16.20 o 
  -1 -11   7      619.73      588.32     24.85 o 
   0 -11   7      162.66      176.68     19.47 o 
   1 -11   7        3.89        9.27      3.99 o 
   2 -11   7       28.42       36.16      5.00 o 
   3 -11   7       13.84       30.04      5.37 o 
   4 -11   7      106.31      103.40     11.08 o 
   5 -11   7        0.37        3.62      4.82 o 
   6 -11   7        0.00        4.29      3.23 o 
  -5 -10   7       15.90       21.13      4.37 o 
  -4 -10   7       39.94       52.70      8.14 o 
  -3 -10   7       44.50       59.29      8.27 o 
  -2 -10   7       12.28       12.75      3.88 o 
  -1 -10   7      289.60      265.88     11.75 o 
   0 -10   7      266.81      245.06     16.91 o 
   1 -10   7        4.41        4.38      2.70 o 
   2 -10   7       57.82       62.32      6.97 o 
   3 -10   7      123.19      120.42      8.88 o 
   4 -10   7      306.92      299.65     15.96 o 
   5 -10   7        8.77       16.52      4.61 o 
   6 -10   7       62.41       58.21      8.27 o 
   7 -10   7      147.49      149.37     14.13 o 
  -6  -9   7        3.75        8.61      4.13 o 
  -5  -9   7        0.05        5.26      3.53 o 
  -4  -9   7       35.82       48.27     16.02 o 
  -3  -9   7        6.77       14.75      7.41 o 
  -2  -9   7        8.63        7.81      2.95 o 
  -1  -9   7       21.40       24.49      3.83 o 
   0  -9   7      200.20      200.77     11.99 o 
   1  -9   7       13.49       18.43      3.42 o 
   2  -9   7      304.61      290.94     11.99 o 
   3  -9   7      382.42      365.41     20.59 o 
   4  -9   7       88.21      108.87      9.83 o 
   5  -9   7        6.02        8.08      3.28 o 
   6  -9   7      218.84      210.53     18.95 o 
   7  -9   7      199.04      189.92     15.57 o 
  -7  -8   7        8.16        8.23     11.72 o 
  -6  -8   7       51.36       53.20      7.85 o 
  -5  -8   7      101.13      108.20     11.20 o 
  -4  -8   7       27.90       27.62     11.54 o 
  -3  -8   7      221.23      227.27     10.26 o 
  -2  -8   7      332.13      336.40     12.71 o 
  -1  -8   7       41.36       40.22      4.75 o 
   0  -8   7      166.00      182.54      8.95 o 
   1  -8   7        4.64        9.57      3.39 o 
   2  -8   7      114.71      110.24      7.89 o 
   3  -8   7       98.68      106.31      7.86 o 
   4  -8   7       20.35       23.20      3.71 o 
   5  -8   7       10.42       17.15      4.12 o 
   6  -8   7        2.06        5.38      3.39 o 
   7  -8   7       12.11       16.22      5.17 o 
   8  -8   7       20.26       21.53      4.99 o 
  -7  -7   7        6.80       13.44      5.51 o 
  -6  -7   7        0.87       -0.22      3.28 o 
  -5  -7   7       30.61       34.80      6.09 o 
  -4  -7   7       53.78       58.25      7.60 o 
  -3  -7   7      285.94      306.28     13.41 o 
  -2  -7   7      913.06      890.80     23.44 o 
  -1  -7   7      287.03      276.33     10.86 o 
   0  -7   7        9.69       10.69      2.56 o 
   1  -7   7       93.23       85.74      9.24 o 
   2  -7   7      314.04      301.58     11.46 o 
   3  -7   7       26.30       32.02      4.34 o 
   4  -7   7       43.30       38.85      4.77 o 
   5  -7   7      143.44      153.51     12.29 o 
   6  -7   7      116.97      142.98     12.43 o 
   7  -7   7        1.32        3.62      3.17 o 
   8  -7   7       48.49       57.65      8.04 o 
  -8  -6   7       11.09       28.60      8.96 o 
  -7  -6   7        6.32        7.31      3.38 o 
  -6  -6   7        3.04        9.38      3.96 o 
  -5  -6   7       38.88       39.37     10.16 o 
  -4  -6   7        0.15        4.69      2.13 o 
  -3  -6   7        7.46       14.00      2.83 o 
  -2  -6   7      686.18      611.28     33.70 o 
  -1  -6   7      704.54      636.36     17.69 o 
   0  -6   7        9.18       11.29      2.41 o 
   1  -6   7      209.62      192.95      8.41 o 
   2  -6   7      915.06      774.70     83.90 o 
   3  -6   7     1135.83     1070.77     26.45 o 
   4  -6   7      270.05      277.62     11.04 o 
   5  -6   7       23.17       17.98      4.50 o 
   6  -6   7       21.12       17.33      4.13 o 
   7  -6   7        9.30        9.33      3.56 o 
   8  -6   7        5.62        9.96      3.97 o 
  -9  -5   7        1.24       -3.04      3.04 o 
  -8  -5   7       42.67       54.09      7.65 o 
  -7  -5   7       32.31       37.00      4.69 o 
  -6  -5   7       69.79       94.40     11.20 o 
  -5  -5   7      412.09      427.94     12.14 o 
  -4  -5   7       87.91       96.34      5.24 o 
  -3  -5   7        2.86        5.62      1.75 o 
  -2  -5   7       27.48       26.75      3.51 o 
  -1  -5   7     1254.79     1227.16     27.98 o 
   0  -5   7        0.31        2.63      2.22 o 
   1  -5   7     1912.37     1740.56     48.51 o 
   2  -5   7     1816.46     1640.94     93.62 o 
   3  -5   7        0.06        0.70      1.85 o 
   4  -5   7        2.61        3.19      1.92 o 
   5  -5   7      652.13      604.26     17.98 o 
   6  -5   7      213.69      223.86     12.79 o 
   7  -5   7        3.61        0.95      3.14 o 
   8  -5   7       81.10       98.89     15.85 o 
  -9  -4   7        7.64       13.60      4.22 o 
  -8  -4   7        9.88       16.84      4.31 o 
  -7  -4   7       25.38       24.30      4.87 o 
  -6  -4   7       99.39      109.52      6.44 o 
  -5  -4   7       34.78       41.38      4.45 o 
  -4  -4   7      248.11      237.19      7.74 o 
  -3  -4   7       87.47      103.69      4.64 o 
  -2  -4   7      481.78      423.39     10.34 o 
  -1  -4   7      267.72      225.56      7.21 o 
   0  -4   7       12.38        8.94      2.63 o 
   1  -4   7       86.38       84.42      4.06 o 
   2  -4   7        4.56        7.24      1.59 o 
   3  -4   7       15.33       11.92      1.94 o 
   4  -4   7        0.67        1.74      1.40 o 
   5  -4   7       21.53       19.81      2.83 o 
   6  -4   7       16.45       17.51      3.37 o 
   7  -4   7        0.92        3.10      2.92 o 
   8  -4   7      125.98      135.42     17.92 o 
 -10  -3   7       54.59       54.50     11.20 o 
  -9  -3   7       44.79       56.42      7.65 o 
  -8  -3   7       19.28       35.12      5.60 o 
  -7  -3   7      108.07      118.97      8.19 o 
  -6  -3   7      101.49      101.08      6.07 o 
  -5  -3   7       31.30       27.13      3.11 o 
  -4  -3   7       47.24       59.21      4.97 o 
  -3  -3   7       17.04       13.19      1.89 o 
  -2  -3   7      259.24      213.12      6.46 o 
  -1  -3   7      690.72      660.23     13.80 o 
   0  -3   7     1100.23     1063.59     20.06 o 
   1  -3   7     1613.04     1493.07     26.89 o 
   2  -3   7       21.70       25.70      2.88 o 
   3  -3   7      331.51      306.69     11.34 o 
   4  -3   7      480.05      446.03     11.83 o 
   5  -3   7      427.55      424.87     14.17 o 
   6  -3   7       41.55       56.65      5.69 o 
   7  -3   7        1.72        3.96      3.17 o 
   8  -3   7        4.75       16.58      4.01 o 
 -10  -2   7        9.69       19.24      4.37 o 
  -9  -2   7       61.59       57.79      7.80 o 
  -8  -2   7       69.32       57.03     12.06 o 
  -7  -2   7        7.98        8.61      2.73 o 
  -6  -2   7       41.40       37.50      3.61 o 
  -5  -2   7       69.21       64.20      4.54 o 
  -4  -2   7      159.68      146.86      5.58 o 
  -3  -2   7      561.75      574.67     12.81 o 
  -2  -2   7     1112.20     1108.31     41.21 o 
  -1  -2   7        6.36        6.40      1.40 o 
   0  -2   7       44.58       43.30      2.95 o 
   1  -2   7      162.33      211.52      6.40 o 
   2  -2   7      139.06      146.15      6.22 o 
   3  -2   7      412.21      399.84     10.62 o 
   4  -2   7      147.25      133.14      5.72 o 
   5  -2   7      190.71      192.91      7.48 o 
   6  -2   7       16.69       20.87      4.37 o 
   7  -2   7        1.62        7.24      3.23 o 
   8  -2   7        0.26        4.36      3.39 o 
 -10  -1   7       36.80       52.21      7.43 o 
  -9  -1   7        5.05        6.06     12.58 o 
  -8  -1   7        6.92       10.95      2.77 o 
  -7  -1   7      163.70      168.72      8.43 o 
  -6  -1   7      885.98      846.24     18.46 o 
  -5  -1   7      180.54      179.00      6.38 o 
  -4  -1   7       67.03       78.79      4.25 o 
  -3  -1   7       71.59       85.77      3.92 o 
  -2  -1   7      294.80      302.97      7.60 o 
  -1  -1   7      839.01      838.32     16.06 o 
   0  -1   7     4418.06     4495.66     71.44 o 
   1  -1   7      440.07      434.15     10.27 o 
   2  -1   7      397.59      378.54      9.82 o 
   3  -1   7       50.38       39.05      3.48 o 
   4  -1   7      100.01       92.47      5.41 o 
   5  -1   7      169.80      157.61      7.88 o 
   6  -1   7       34.95       51.85      6.81 o 
   7  -1   7       79.85       86.24     11.37 o 
   8  -1   7        0.49        6.06      4.82 o 
 -10   0   7       54.09       73.38      8.89 o 
  -9   0   7        0.00        1.51      3.52 o 
  -8   0   7      465.52      462.36     15.64 o 
  -7   0   7     1027.59      956.96     24.45 o 
  -6   0   7      521.51      497.98     12.49 o 
  -5   0   7       73.13       73.29      4.63 o 
  -4   0   7      263.50      257.56      7.43 o 
  -3   0   7     2608.32     2541.52     42.33 o 
  -2   0   7     1213.74     1130.31     24.85 o 
  -1   0   7      502.83      524.37     13.92 o 
   0   0   7        8.02        7.82      1.28 o 
   1   0   7       15.69       27.62      2.65 o 
   2   0   7       10.87        9.43      1.90 o 
   3   0   7       57.82       58.75      4.26 o 
   4   0   7       28.46       27.89      3.12 o 
   5   0   7       18.35       28.05      4.26 o 
   6   0   7       81.15      102.40      7.88 o 
   7   0   7       32.27       41.67      6.57 o 
   8   0   7       27.93       38.64      6.28 o 
 -11   1   7       27.05       34.23      6.08 o 
 -10   1   7       26.55       24.03      3.71 o 
  -9   1   7       41.05       43.56      9.82 o 
  -8   1   7      319.36      290.02     11.65 o 
  -7   1   7       79.27       88.60      6.59 o 
  -6   1   7       33.72       46.94      3.70 o 
  -5   1   7      967.45      949.37     49.66 o 
  -4   1   7     2276.38     2201.10     37.59 o 
  -3   1   7     3860.68     3781.28     60.73 o 
  -2   1   7     1764.12     1766.59     36.06 o 
  -1   1   7     2489.66     2466.01     48.21 o 
   0   1   7     1914.06     1717.67     39.59 o 
   1   1   7        1.48        5.41      1.21 o 
   2   1   7      172.31      174.90      8.01 o 
   3   1   7      247.99      248.02      7.96 o 
   4   1   7      509.13      498.83     15.57 o 
   5   1   7      115.66      124.01     12.74 o 
   6   1   7      200.20      199.45      9.80 o 
   7   1   7       75.34       89.06      9.87 o 
 -11   2   7       63.19       74.60     15.33 o 
 -10   2   7      132.95      122.89     10.04 o 
  -9   2   7       90.46       75.77      8.21 o 
  -8   2   7       59.13       63.26     12.06 o 
  -7   2   7        0.18        2.66      1.81 o 
  -6   2   7        8.62        7.38      1.92 o 
  -5   2   7       38.92       31.99      2.76 o 
  -4   2   7        5.21        4.77      1.16 o 
  -3   2   7       29.40       37.38      3.78 o 
  -2   2   7      764.90      750.20     18.37 o 
  -1   2   7      140.35      139.07      6.22 o 
   0   2   7     1255.07     1206.74     22.19 o 
   1   2   7      519.52      517.72     25.32 o 
   2   2   7      155.77      155.57      6.76 o 
   3   2   7      400.29      396.34     13.11 o 
   4   2   7      512.45      530.74     16.63 o 
   5   2   7       80.13       99.25      7.82 o 
   6   2   7      267.49      286.12     12.24 o 
   7   2   7       12.30       21.41      6.89 o 
 -11   3   7       64.83       73.38      8.98 o 
 -10   3   7        0.05        2.33      2.45 o 
  -9   3   7       15.75       15.49      3.19 o 
  -8   3   7       27.00       27.32      3.95 o 
  -7   3   7      145.10      136.02      7.69 o 
  -6   3   7      249.99      223.99     13.81 o 
  -5   3   7      390.48      400.88     11.58 o 
  -4   3   7      236.72      240.64      8.72 o 
  -3   3   7      134.73      127.09      6.02 o 
  -2   3   7      641.60      588.91     15.65 o 
  -1   3   7     1262.14     1236.81     27.45 o 
   0   3   7       61.21       63.20      3.52 o 
   1   3   7      540.23      503.01     13.03 o 
   2   3   7       71.59       76.57      5.83 o 
   3   3   7       77.82       87.34      6.63 o 
   4   3   7      696.56      686.62     20.08 o 
   5   3   7      196.13      218.06     10.33 o 
   6   3   7        9.41       17.32      3.43 o 
   7   3   7       29.13       35.68      6.11 o 
 -11   4   7      152.15      162.04     14.13 o 
 -10   4   7       37.03       35.94      9.99 o 
  -9   4   7      254.45      218.64     13.26 o 
  -8   4   7      862.09      758.47     27.28 o 
  -7   4   7      236.50      218.50     12.30 o 
  -6   4   7        9.17        6.55      3.17 o 
  -5   4   7      970.07      900.40     21.76 o 
  -4   4   7     1985.95     1790.54    119.52 o 
  -3   4   7      697.93      643.63     34.04 o 
  -2   4   7       41.14       39.89      4.14 o 
  -1   4   7      339.00      335.35     12.77 o 
   0   4   7       31.77       38.75      3.89 o 
   1   4   7        7.01       15.60      2.53 o 
   2   4   7        0.10       -0.13      1.65 o 
   3   4   7      247.17      257.25     10.61 o 
   4   4   7      174.61      183.72      9.60 o 
   5   4   7       98.00       90.12      7.86 o 
   6   4   7        4.06        9.82      5.51 o 
 -11   5   7        0.32        9.75      3.38 o 
 -10   5   7       56.37       47.63      7.16 o 
  -9   5   7      307.73      270.46     14.98 o 
  -8   5   7      391.33      345.15     16.88 o 
  -7   5   7        1.66        6.06      2.89 o 
  -6   5   7      360.23      355.78     15.68 o 
  -5   5   7      454.09      439.37     13.32 o 
  -4   5   7     1460.57     1366.69     30.52 o 
  -3   5   7      655.84      582.54     19.87 o 
  -2   5   7       96.81       88.84      6.35 o 
  -1   5   7      340.81      309.20     10.64 o 
   0   5   7        5.50        1.55      2.19 o 
   1   5   7        4.66       11.88      3.28 o 
   2   5   7       15.41       18.48      4.65 o 
   3   5   7        1.77        4.65      2.92 o 
   4   5   7       22.63       27.95      7.58 o 
   5   5   7      336.79      284.53     16.08 o 
   6   5   7       90.13       89.44     23.95 o 
 -11   6   7       69.20       60.56      8.63 o 
 -10   6   7        5.84        6.65      3.31 o 
  -9   6   7      105.54      111.40     11.20 o 
  -8   6   7       30.80       24.35      4.87 o 
  -7   6   7        1.71        3.67      2.65 o 
  -6   6   7      125.68      120.52     10.35 o 
  -5   6   7      302.02      277.57     10.28 o 
  -4   6   7      385.47      354.21     11.97 o 
  -3   6   7      651.10      569.34     26.10 o 
  -2   6   7        3.13        3.99      3.46 o 
  -1   6   7      415.04      389.95     12.59 o 
   0   6   7      311.02      272.32     13.52 o 
   1   6   7        2.72        6.26      2.73 o 
   2   6   7      126.52      128.84     17.92 o 
   3   6   7      222.20      209.18     12.91 o 
   4   6   7      132.92      161.76     16.02 o 
   5   6   7      221.43      210.18     15.96 o 
 -10   7   7       38.59       34.01      6.45 o 
  -9   7   7       51.86       44.61     14.99 o 
  -8   7   7        1.96        2.57      6.37 o 
  -7   7   7      189.41      193.91     17.92 o 
  -6   7   7        3.59        6.28      2.73 o 
  -5   7   7      227.05      248.87     12.91 o 
  -4   7   7      115.31      111.35      6.94 o 
  -3   7   7      522.75      486.00     15.04 o 
  -2   7   7      187.31      175.07      8.18 o 
  -1   7   7      144.46      131.63     10.09 o 
   0   7   7      211.51      209.88     11.82 o 
   1   7   7        0.00        1.87      2.31 o 
   2   7   7      408.07      411.95     19.00 o 
   3   7   7      386.87      380.41     26.53 o 
   4   7   7      171.05      187.10     21.71 o 
 -10   8   7       50.57       42.06      9.99 o 
  -9   8   7       44.05       40.19      6.45 o 
  -8   8   7       72.30       75.00      9.13 o 
  -7   8   7       13.65       20.01      4.22 o 
  -6   8   7        6.88       15.42      4.31 o 
  -5   8   7       80.59      101.58      9.50 o 
  -4   8   7        5.33       11.21      2.45 o 
  -3   8   7       11.74       18.19      4.53 o 
  -2   8   7      292.84      285.68     14.13 o 
  -1   8   7      243.09      218.83     13.96 o 
   0   8   7       99.26      103.73     10.20 o 
   1   8   7        0.01       -2.19      2.19 o 
   2   8   7      113.62      128.61     12.06 o 
   3   8   7       84.15       88.09     11.54 o 
   4   8   7       31.91       28.48      6.04 o 
 -10   9   7       51.63       65.14      8.19 o 
  -9   9   7       59.89       55.14      8.04 o 
  -8   9   7        8.27       16.89      4.31 o 
  -7   9   7       99.08      103.58     10.09 o 
  -6   9   7       12.28       14.66      3.39 o 
  -5   9   7       48.36       58.23      7.40 o 
  -4   9   7      138.06      139.84      9.35 o 
  -3   9   7       18.41       23.49      4.50 o 
  -2   9   7       38.76       32.93      6.55 o 
  -1   9   7      130.24      131.32     11.31 o 
   0   9   7       48.60       45.62      6.62 o 
   1   9   7       22.03       30.24      8.27 o 
   2   9   7       62.94       65.76      8.76 o 
   3   9   7        0.02        8.10      3.90 o 
  -9  10   7        0.58        4.91      3.81 o 
  -8  10   7        3.70        7.30      3.23 o 
  -7  10   7       15.56       22.94      4.84 o 
  -6  10   7      131.83      129.24     13.09 o 
  -5  10   7      123.91      124.90     10.96 o 
  -4  10   7      214.51      198.68      9.55 o 
  -3  10   7        4.59        8.28      2.89 o 
  -2  10   7       13.61       13.59      3.31 o 
  -1  10   7       32.03       33.42      5.69 o 
   0  10   7        3.39        6.45      2.98 o 
   1  10   7       17.38       16.10      4.06 o 
   2  10   7        0.00        3.28      2.98 o 
  -8  11   7        6.11       12.20      3.63 o 
  -7  11   7       22.48       24.32      5.29 o 
  -6  11   7       23.22       27.06      4.99 o 
  -5  11   7       14.40       18.50      8.79 o 
  -4  11   7       62.13       74.18     10.85 o 
  -3  11   7       64.58       65.81      8.14 o 
  -2  11   7        0.23        6.43      2.79 o 
  -1  11   7        0.05        5.35      3.12 o 
   0  11   7       28.37       35.75      8.79 o 
  -7  12   7        7.14       15.85      6.89 o 
  -6  12   7       37.86       32.73      7.24 o 
  -5  12   7       51.35       37.21      8.27 o 
  -4  12   7       14.10       23.09      6.55 o 
  -3  12   7       46.49       61.02      7.40 o 
  -2  12   7       89.55      104.56     17.40 o 
  -2 -12   8      270.30      301.66     37.21 o 
  -1 -12   8        6.44        9.65      6.37 o 
   0 -12   8       41.48       35.89      5.05 o 
   1 -12   8       91.55      100.64      9.00 o 
   2 -12   8       75.12       75.43      9.22 o 
   3 -12   8       11.55       11.32      3.47 o 
   4 -12   8       40.50       48.06      7.67 o 
  -3 -11   8      168.05      168.93     18.43 o 
  -2 -11   8      109.02      131.65     22.57 o 
  -1 -11   8       20.61       23.13      4.95 o 
   0 -11   8      351.21      320.20     16.57 o 
   1 -11   8      102.78      114.21      9.27 o 
   2 -11   8       12.53       21.83      3.95 o 
   3 -11   8       10.04       14.80      4.87 o 
   4 -11   8      170.80      153.99     13.83 o 
   5 -11   8      295.39      296.11     16.92 o 
  -5 -10   8       37.09       28.44      6.72 o 
  -4 -10   8       24.97       19.76      5.45 o 
  -3 -10   8      151.44      140.80     13.16 o 
  -2 -10   8       47.91       45.87      8.44 o 
  -1 -10   8      154.48      126.56      9.21 o 
   0 -10   8       18.27       18.32      3.38 o 
   1 -10   8       40.92       41.40      5.27 o 
   2 -10   8        3.59        5.75      3.39 o 
   3 -10   8        9.86       18.14      3.31 o 
   4 -10   8       59.40       65.69     10.85 o 
   5 -10   8      389.96      365.75     32.73 o 
   6 -10   8      143.82      141.55     13.64 o 
  -6  -9   8       27.39       33.55      5.96 o 
  -5  -9   8        1.26        9.35      4.31 o 
  -4  -9   8       24.12       23.89      5.69 o 
  -3  -9   8        8.38       18.21      4.48 o 
  -2  -9   8       59.56       63.51      8.23 o 
  -1  -9   8      449.44      406.40     14.85 o 
   0  -9   8      118.97      121.97      8.74 o 
   1  -9   8       67.69       72.92     11.10 o 
   2  -9   8        4.10        7.82      2.42 o 
   3  -9   8       44.86       44.67      5.55 o 
   4  -9   8       10.06       16.28      3.03 o 
   5  -9   8      120.55      120.72     18.95 o 
   6  -9   8      142.98      140.19     13.24 o 
   7  -9   8        0.21        3.98      5.17 o 
  -7  -8   8       78.71      105.12     11.42 o 
  -6  -8   8      185.01      176.16     14.74 o 
  -5  -8   8        3.00       14.64      3.90 o 
  -4  -8   8      742.52      731.56     27.78 o 
  -3  -8   8      276.25      248.85     10.97 o 
  -2  -8   8       39.25       44.96      5.27 o 
  -1  -8   8       51.00       53.88      5.69 o 
   0  -8   8       69.84       71.91      6.66 o 
   1  -8   8       13.28        8.51      2.66 o 
   2  -8   8        4.85        9.02      2.57 o 
   3  -8   8       20.64       21.14      4.00 o 
   4  -8   8       17.33       21.00      3.31 o 
   5  -8   8       43.67       47.88      7.43 o 
   6  -8   8       10.44       11.40      6.20 o 
   7  -8   8       27.69       33.91      7.93 o 
  -7  -7   8       35.19       45.28      7.16 o 
  -6  -7   8       19.97       33.10      7.93 o 
  -5  -7   8      225.27      218.63     13.61 o 
  -4  -7   8      362.55      354.47     13.33 o 
  -3  -7   8      327.79      307.07     12.05 o 
  -2  -7   8       11.54       13.39      3.17 o 
  -1  -7   8      133.23      145.34      8.30 o 
   0  -7   8       43.96       38.80      4.69 o 
   1  -7   8      167.96      164.22      8.24 o 
   2  -7   8       35.48       37.68      4.79 o 
   3  -7   8       56.29       58.81      5.90 o 
   4  -7   8      201.58      179.65      9.25 o 
   5  -7   8        2.04        3.10      3.41 o 
   6  -7   8       65.97       73.99      9.65 o 
   7  -7   8      111.64      117.07     16.19 o 
  -8  -6   8       97.58       97.86     16.19 o 
  -7  -6   8      197.55      194.54     13.57 o 
  -6  -6   8       21.94       36.48      6.09 o 
  -5  -6   8      484.80      463.37     19.97 o 
  -4  -6   8      386.57      387.26     13.77 o 
  -3  -6   8      327.06      325.33     12.13 o 
  -2  -6   8      389.11      359.76     12.68 o 
  -1  -6   8        4.41        9.30      2.48 o 
   0  -6   8      111.92       98.86      9.01 o 
   1  -6   8       58.35       57.55      5.46 o 
   2  -6   8        1.25        4.76      2.05 o 
   3  -6   8        0.38        3.97      2.03 o 
   4  -6   8      398.75      387.71     13.84 o 
   5  -6   8      294.37      264.90     29.63 o 
   6  -6   8        0.03        3.29      4.31 o 
   7  -6   8        5.28        2.05      6.03 o 
   8  -6   8        9.80        7.58      4.82 o 
  -8  -5   8       14.50       31.70      7.93 o 
  -7  -5   8        0.10       10.16      3.18 o 
  -6  -5   8        4.60        7.45      3.14 o 
  -5  -5   8      152.18      154.10      8.50 o 
  -4  -5   8      181.58      174.94     10.62 o 
  -3  -5   8        0.14        1.38      1.72 o 
  -2  -5   8     1030.12     1008.51     27.68 o 
  -1  -5   8      149.80      150.02      7.47 o 
   0  -5   8      116.84      129.49      7.25 o 
   1  -5   8       57.50       66.80      5.59 o 
   2  -5   8      684.51      621.80     19.86 o 
   3  -5   8      213.82      189.94      8.66 o 
   4  -5   8       52.75       69.11      9.22 o 
   5  -5   8       15.49       20.76      3.88 o 
   6  -5   8      121.58      123.52     11.21 o 
   7  -5   8      127.54      136.64     11.93 o 
   8  -5   8        5.41       15.85      6.55 o 
  -9  -4   8        0.04        5.63      3.28 o 
  -8  -4   8        0.22        7.30      6.89 o 
  -7  -4   8        0.98        1.38      2.65 o 
  -6  -4   8       57.34       68.59      6.43 o 
  -5  -4   8      222.46      198.54      7.58 o 
  -4  -4   8       63.85       73.34      4.83 o 
  -3  -4   8      364.98      316.25      9.09 o 
  -2  -4   8      368.52      359.58     12.49 o 
  -1  -4   8     2527.21     2462.03     49.78 o 
   0  -4   8     1294.96     1199.46     38.33 o 
   1  -4   8      519.63      508.02     14.67 o 
   2  -4   8      310.37      319.64     11.23 o 
   3  -4   8        0.21        2.11      1.72 o 
   4  -4   8      553.39      546.94     18.25 o 
   5  -4   8        1.82        2.80      2.10 o 
   6  -4   8       20.50       10.74      3.88 o 
   7  -4   8        0.01        1.03      4.48 o 
   8  -4   8       10.02       11.37      6.20 o 
  -9  -3   8        0.22        8.75      5.34 o 
  -8  -3   8       23.97       34.66      6.55 o 
  -7  -3   8       15.07       19.68      3.44 o 
  -6  -3   8      106.54      107.78      6.45 o 
  -5  -3   8       17.54       24.32      4.18 o 
  -4  -3   8       35.78       38.66      3.48 o 
  -3  -3   8      430.34      464.62     12.42 o 
  -2  -3   8       32.24       24.60      2.42 o 
  -1  -3   8     2651.21     2559.27     43.23 o 
   0  -3   8     2146.72     1928.15     99.12 o 
   1  -3   8       84.27       86.91      4.30 o 
   2  -3   8      411.13      375.19     10.79 o 
   3  -3   8       63.09       67.25      4.73 o 
   4  -3   8      124.48      135.85      7.11 o 
   5  -3   8        4.97        9.82      2.06 o 
   6  -3   8      199.14      229.42     12.66 o 
   7  -3   8      118.94      148.39     15.68 o 
   8  -3   8        0.22        5.51      5.17 o 
 -10  -2   8       81.84       97.75     10.48 o 
  -9  -2   8      177.72      198.36     13.10 o 
  -8  -2   8       81.17       87.66      7.28 o 
  -7  -2   8       18.44       23.47      3.64 o 
  -6  -2   8      192.65      167.78      7.87 o 
  -5  -2   8       52.12       52.66      4.19 o 
  -4  -2   8      524.98      485.94     12.02 o 
  -3  -2   8      939.70      930.64     18.67 o 
  -2  -2   8        0.74        1.82      0.91 o 
  -1  -2   8        3.26        5.45      1.14 o 
   0  -2   8      463.68      445.92     12.28 o 
   1  -2   8        3.17        2.06      1.19 o 
   2  -2   8       63.98       73.96      4.47 o 
   3  -2   8       22.10       24.68      2.98 o 
   4  -2   8      162.72      149.55      6.35 o 
   5  -2   8       54.14       59.75      4.82 o 
   6  -2   8       40.40       38.66      6.32 o 
   7  -2   8      175.83      194.27     12.30 o 
   8  -2   8       10.05        5.17      5.17 o 
 -10  -1   8      150.09      154.55     13.15 o 
  -9  -1   8      218.15      225.46     13.02 o 
  -8  -1   8      220.20      224.02     10.14 o 
  -7  -1   8        0.02        5.42      2.17 o 
  -6  -1   8       94.71       91.74      5.49 o 
  -5  -1   8      144.81      131.78      5.67 o 
  -4  -1   8       24.32       24.09      2.79 o 
  -3  -1   8      747.33      793.75     16.25 o 
  -2  -1   8        3.79        3.85      1.03 o 
  -1  -1   8        0.03        1.46      0.82 o 
   0  -1   8      588.85      570.89     12.50 o 
   1  -1   8     1580.08     1427.83     48.66 o 
   2  -1   8      320.67      308.82      8.85 o 
   3  -1   8       60.84       63.70      4.61 o 
   4  -1   8        0.55        2.59      1.46 o 
   5  -1   8      150.97      142.58      8.32 o 
   6  -1   8       38.10       40.71      9.13 o 
   7  -1   8        2.44       12.03      3.72 o 
 -10   0   8       16.11       28.25      7.24 o 
  -9   0   8      251.96      226.05     24.29 o 
  -8   0   8      224.98      216.85      9.85 o 
  -7   0   8       88.14       96.66     10.84 o 
  -6   0   8       13.14       19.26      3.63 o 
  -5   0   8     1018.66      976.86     23.63 o 
  -4   0   8     1268.48     1153.77     38.94 o 
  -3   0   8      378.58      370.18     11.58 o 
  -2   0   8     3647.59     3667.95     69.61 o 
  -1   0   8     3257.69     3338.63     63.91 o 
   0   0   8     2693.22     2711.62     53.31 o 
   1   0   8      516.05      537.01     12.40 o 
   2   0   8       18.43       26.68      2.76 o 
   3   0   8      886.19      845.43     18.51 o 
   4   0   8       64.76       63.85      5.91 o 
   5   0   8        8.18       10.84      3.37 o 
   6   0   8       25.22       33.14      8.27 o 
   7   0   8        6.36       18.61      6.55 o 
 -10   1   8        0.26       -1.55      2.92 o 
  -9   1   8       27.79       35.40      5.54 o 
  -8   1   8        5.17       19.01      5.86 o 
  -7   1   8        1.33        3.69      2.40 o 
  -6   1   8       49.64       60.31      5.85 o 
  -5   1   8        6.85        9.04      3.23 o 
  -4   1   8      158.24      163.85      7.20 o 
  -3   1   8      442.07      406.83     12.38 o 
  -2   1   8     4655.94     4674.46     87.12 o 
  -1   1   8     2034.25     1998.40     40.98 o 
   0   1   8       73.77       71.44      6.96 o 
   1   1   8      365.95      307.67     17.63 o 
   2   1   8      274.69      266.65      9.90 o 
   3   1   8      118.35      143.69     10.60 o 
   4   1   8      152.59      173.06     11.33 o 
   5   1   8       60.82       59.90      7.30 o 
   6   1   8       17.61       31.78      6.37 o 
   7   1   8        0.42       10.34      6.89 o 
 -11   2   8       64.76       98.20     14.82 o 
 -10   2   8        4.82        9.99      4.82 o 
  -9   2   8        0.09        4.93      5.34 o 
  -8   2   8      100.84      103.89     10.22 o 
  -7   2   8        4.92        6.01      3.96 o 
  -6   2   8        3.20        1.92      3.45 o 
  -5   2   8      316.01      301.57     10.55 o 
  -4   2   8      991.89      922.18     22.38 o 
  -3   2   8        1.81        2.63      1.57 o 
  -2   2   8      270.96      251.48      9.28 o 
  -1   2   8      272.36      259.13      9.54 o 
   0   2   8        4.54        4.31      2.44 o 
   1   2   8      168.42      179.30     12.07 o 
   2   2   8      399.00      419.25     21.14 o 
   3   2   8       24.54       30.83      8.10 o 
   4   2   8      144.59      142.91     11.42 o 
   5   2   8      143.06      140.19     11.66 o 
   6   2   8      213.51      245.31     14.47 o 
   7   2   8        3.49       14.13      6.89 o 
 -11   3   8       54.92       65.53      9.08 o 
 -10   3   8      193.55      197.53     14.99 o 
  -9   3   8      147.73      141.05     17.57 o 
  -8   3   8      102.44      111.49     10.60 o 
  -7   3   8      118.58      130.02     10.84 o 
  -6   3   8       32.24       30.79      5.34 o 
  -5   3   8       53.04       57.00      5.08 o 
  -4   3   8      143.14      150.40      7.08 o 
  -3   3   8       44.51       54.82      4.83 o 
  -2   3   8        0.00        0.46      1.65 o 
  -1   3   8     1015.54      994.93     23.92 o 
   0   3   8     1406.75     1323.54     29.82 o 
   1   3   8       82.22       79.23     10.96 o 
   2   3   8       40.78       51.13      6.67 o 
   3   3   8        1.30        2.76      2.44 o 
   4   3   8       18.49       28.19      5.10 o 
   5   3   8        4.13       12.06      7.41 o 
   6   3   8       98.14      117.82     11.91 o 
 -11   4   8       15.04       24.68      4.82 o 
 -10   4   8      369.44      324.07     17.39 o 
  -9   4   8       81.34       89.20     10.22 o 
  -8   4   8        8.39        8.99      3.96 o 
  -7   4   8       11.44       14.12      4.01 o 
  -6   4   8      715.94      623.61     22.87 o 
  -5   4   8      839.31      777.10     20.85 o 
  -4   4   8        9.44       11.96      2.74 o 
  -3   4   8     1300.49     1203.50     73.20 o 
  -2   4   8      402.88      367.50     12.13 o 
  -1   4   8       95.73       90.06      6.26 o 
   0   4   8      272.70      260.57      9.81 o 
   1   4   8       99.14       93.88      8.89 o 
   2   4   8      146.89      145.96     11.20 o 
   3   4   8      187.64      171.57     12.75 o 
   4   4   8        9.43       14.99      4.14 o 
   5   4   8      155.52      161.12     13.64 o 
   6   4   8        9.44       16.44      6.37 o 
 -11   5   8        0.46        7.89      3.88 o 
 -10   5   8        7.69       16.52      4.01 o 
  -9   5   8       46.54       42.11      6.86 o 
  -8   5   8        0.55        7.15      3.28 o 
  -7   5   8       10.11       10.48      5.17 o 
  -6   5   8       22.65       20.30      4.61 o 
  -5   5   8        5.39        7.93      2.02 o 
  -4   5   8      208.80      200.95     15.82 o 
  -3   5   8     1186.83     1127.92     26.91 o 
  -2   5   8     1042.73     1025.06     24.87 o 
  -1   5   8        3.32        4.36      1.92 o 
   0   5   8       99.25       98.71     18.95 o 
   1   5   8       47.69       39.66      6.89 o 
   2   5   8        0.14        5.89      3.27 o 
   3   5   8       70.41       74.33     11.37 o 
   4   5   8        8.20        6.89      3.56 o 
   5   5   8       91.73       95.76     10.68 o 
 -10   6   8       52.90       52.14      7.55 o 
  -9   6   8       18.74       16.66      5.51 o 
  -8   6   8       19.03       12.30      4.01 o 
  -7   6   8      369.79      328.40     16.06 o 
  -6   6   8      577.87      549.66     21.67 o 
  -5   6   8      136.81      131.42      7.56 o 
  -4   6   8        0.77        4.95      2.03 o 
  -3   6   8      145.60      129.44      8.99 o 
  -2   6   8      281.86      254.89     10.10 o 
  -1   6   8       62.25       65.22      7.54 o 
   0   6   8      274.27      251.11     13.28 o 
   1   6   8      146.71      131.49     11.07 o 
   2   6   8       20.49       26.29      5.20 o 
   3   6   8       73.48       76.21      9.50 o 
   4   6   8       34.16       54.03     14.99 o 
 -10   7   8        0.12       -0.96      2.31 o 
  -9   7   8       25.09       32.13      5.97 o 
  -8   7   8      125.87      134.02     12.04 o 
  -7   7   8       80.25       81.17      9.17 o 
  -6   7   8      332.89      331.28     15.95 o 
  -5   7   8       42.25       48.58      8.10 o 
  -4   7   8       25.28       36.66      4.55 o 
  -3   7   8      306.54      308.31     13.74 o 
  -2   7   8        0.23        1.78      3.02 o 
  -1   7   8      176.66      178.35     11.72 o 
   0   7   8        7.16       10.96      3.28 o 
   1   7   8       70.42       59.72      7.75 o 
   2   7   8       17.58       25.06      6.89 o 
   3   7   8       19.03       30.96      6.09 o 
   4   7   8       22.95       24.99      6.08 o 
 -10   8   8       27.77       29.45      5.45 o 
  -9   8   8       12.20        9.48      3.65 o 
  -8   8   8       42.52       62.03      8.03 o 
  -7   8   8       11.01       17.50      4.13 o 
  -6   8   8        2.68        9.10      2.87 o 
  -5   8   8        7.69       12.05      3.62 o 
  -4   8   8        2.47        8.55      2.32 o 
  -3   8   8       85.23       90.79      7.02 o 
  -2   8   8       37.28       31.61      6.55 o 
  -1   8   8      127.64      116.49     10.72 o 
   0   8   8      204.12      205.56     27.74 o 
   1   8   8        0.92        2.07      2.44 o 
   2   8   8        8.00        5.66      3.86 o 
   3   8   8        4.45        8.10      4.14 o 
  -9   9   8        0.02       -2.48      2.89 o 
  -8   9   8       10.61       15.98      4.01 o 
  -7   9   8       29.38       32.27      6.20 o 
  -6   9   8       10.33       11.14      6.03 o 
  -5   9   8       16.24       19.80      4.75 o 
  -4   9   8       38.77       40.15      4.84 o 
  -3   9   8        0.45        0.63      7.41 o 
  -2   9   8       95.08       93.25      9.50 o 
  -1   9   8        0.21        2.10      9.13 o 
   0   9   8      116.96      133.36     12.18 o 
   1   9   8       48.10       44.48      6.71 o 
   2   9   8       14.57       15.90      5.10 o 
  -9  10   8       33.23       37.24      6.21 o 
  -8  10   8       75.15       81.54      9.26 o 
  -7  10   8      150.01      149.61     12.89 o 
  -6  10   8       42.54       43.48      6.81 o 
  -5  10   8       30.80       36.52      8.96 o 
  -4  10   8       53.74       41.20      6.28 o 
  -3  10   8       31.34       27.58      5.51 o 
  -2  10   8       10.25       12.27      3.48 o 
  -1  10   8      156.75      151.39     13.61 o 
   0  10   8        0.68        2.76      7.58 o 
   1  10   8        7.00        2.89      5.86 o 
  -8  11   8      117.54      130.77     12.29 o 
  -7  11   8      120.69      117.24     11.45 o 
  -6  11   8       19.66       22.31      5.34 o 
  -5  11   8       15.35       21.71      6.55 o 
  -4  11   8      207.37      186.41     16.19 o 
  -3  11   8       40.05       42.64     12.75 o 
  -2  11   8        4.11        9.02      3.48 o 
  -1  11   8       56.66       68.26     10.85 o 
  -6  12   8        0.67        9.30      5.17 o 
  -5  12   8      123.58       97.86     14.13 o 
  -4  12   8      175.43      165.74     18.61 o 
  -3  12   8       64.89       76.79     12.06 o 
  -1 -12   9      199.12      219.36     15.48 o 
   0 -12   9       87.73      100.18      8.75 o 
   1 -12   9       15.80       29.06      5.46 o 
   2 -12   9        7.57       10.69      3.07 o 
   3 -12   9       53.83       55.79      6.57 o 
  -3 -11   9        0.39       -0.16      3.14 o 
  -2 -11   9       10.63       15.60      7.93 o 
  -1 -11   9       85.82       97.09     28.60 o 
   0 -11   9        5.34        5.88      3.07 o 
   1 -11   9        6.15        9.82      3.22 o 
   2 -11   9       27.85       28.79      4.71 o 
   3 -11   9       72.36       74.98      7.66 o 
   4 -11   9       37.39       55.13      8.24 o 
  -4 -10   9       89.54      116.86     12.89 o 
  -3 -10   9        0.98        0.75      3.81 o 
  -2 -10   9      153.27      159.86     10.61 o 
  -1 -10   9       13.04       19.67      3.64 o 
   0 -10   9        1.36        3.90      4.20 o 
   1 -10   9        3.04        6.89      3.09 o 
   2 -10   9       11.09       10.66      3.03 o 
   3 -10   9        0.10       -0.30      2.99 o 
   4 -10   9        3.89        4.50      3.96 o 
   5 -10   9        0.12       -1.10      5.51 o 
  -5  -9   9        7.89        4.65      7.06 o 
  -4  -9   9       12.96       15.71      4.46 o 
  -3  -9   9        0.07        9.51      6.72 o 
  -2  -9   9      184.77      186.30     10.10 o 
  -1  -9   9        0.02        4.12      2.68 o 
   0  -9   9      108.14      122.02      8.81 o 
   1  -9   9       60.09       60.81      6.20 o 
   2  -9   9        5.65        9.83      2.70 o 
   3  -9   9       27.61       43.49      5.26 o 
   4  -9   9        1.60        4.73      3.47 o 
   5  -9   9       57.09       72.45      9.42 o 
   6  -9   9        5.56       21.93      4.75 o 
  -6  -8   9        2.26       14.13      6.20 o 
  -5  -8   9       53.19       58.88      8.16 o 
  -4  -8   9        1.10        6.68      3.39 o 
  -3  -8   9      201.34      217.43     10.31 o 
  -2  -8   9      136.72      153.31      9.63 o 
  -1  -8   9       11.02       12.49      2.82 o 
   0  -8   9       25.28       30.92      4.29 o 
   1  -8   9       35.24       42.69      5.61 o 
   2  -8   9       47.27       56.61      5.97 o 
   3  -8   9       73.14       82.14      7.22 o 
   4  -8   9       29.85       35.85      4.62 o 
   5  -8   9       48.64       51.99      7.65 o 
   6  -8   9      157.22      167.81     19.99 o 
  -7  -7   9        4.06       15.76      4.39 o 
  -6  -7   9       85.24      121.03     11.66 o 
  -5  -7   9       91.38       90.97     13.78 o 
  -4  -7   9        1.28        3.15      2.83 o 
  -3  -7   9        9.43       14.41      3.02 o 
  -2  -7   9       29.49       30.01      4.43 o 
  -1  -7   9      221.39      213.53     13.05 o 
   0  -7   9       73.57       73.40      6.59 o 
   1  -7   9       36.25       40.06      4.80 o 
   2  -7   9        5.42        6.30      2.45 o 
   3  -7   9       27.94       27.28      5.21 o 
   4  -7   9        0.04        8.43      2.32 o 
   5  -7   9        0.62       -0.40      2.89 o 
   6  -7   9      122.39      133.37     12.42 o 
   7  -7   9       73.23       80.36     14.47 o 
  -8  -6   9       11.03        4.13      5.17 o 
  -7  -6   9      151.47      163.99     13.64 o 
  -6  -6   9      828.62      847.66     30.21 o 
  -5  -6   9      373.19      372.90     21.99 o 
  -4  -6   9       37.72       41.00      4.97 o 
  -3  -6   9      828.07      832.66     22.87 o 
  -2  -6   9       16.88       18.34      3.24 o 
  -1  -6   9        6.54        4.61      2.81 o 
   0  -6   9       72.72       69.76      6.18 o 
   1  -6   9       29.01       28.67      3.84 o 
   2  -6   9        3.79        3.11      3.08 o 
   3  -6   9        2.76        8.68      2.38 o 
   4  -6   9        2.59        7.08      2.50 o 
   5  -6   9      134.52      140.94     11.77 o 
   6  -6   9       12.37       13.78      4.14 o 
   7  -6   9       50.80       61.46      8.04 o 
  -8  -5   9      141.79      153.68     18.61 o 
  -7  -5   9      245.70      235.74     17.23 o 
  -6  -5   9       35.79       52.94      5.82 o 
  -5  -5   9       74.22       86.82      7.23 o 
  -4  -5   9        0.02        8.63      2.43 o 
  -3  -5   9      512.61      506.93     15.88 o 
  -2  -5   9      266.02      247.99      9.95 o 
  -1  -5   9        6.10        8.71      3.11 o 
   0  -5   9       31.61       49.57      5.06 o 
   1  -5   9      131.49      131.56      7.52 o 
   2  -5   9      550.66      528.50     16.38 o 
   3  -5   9       81.38       77.13      6.58 o 
   4  -5   9        0.15        1.51      3.12 o 
   5  -5   9        5.96       10.41      5.30 o 
   6  -5   9        8.53       14.74      4.12 o 
   7  -5   9       53.89       67.88     13.09 o 
  -9  -4   9       36.37       37.21      7.58 o 
  -8  -4   9        0.40        7.24      4.82 o 
  -7  -4   9       12.84        8.66      2.85 o 
  -6  -4   9      106.21      111.09      8.02 o 
  -5  -4   9       93.40      109.34      7.58 o 
  -4  -4   9       97.98      100.67      6.49 o 
  -3  -4   9      226.70      224.05      9.29 o 
  -2  -4   9     1867.53     1742.76     63.33 o 
  -1  -4   9       97.08       98.15      6.10 o 
   0  -4   9      109.04      110.43      6.48 o 
   1  -4   9      676.77      623.22     17.42 o 
   2  -4   9      609.38      585.00     17.16 o 
   3  -4   9      135.57      129.07      7.70 o 
   4  -4   9      296.01      279.58     11.97 o 
   5  -4   9     1103.22     1063.80     30.11 o 
   6  -4   9      212.38      220.31     12.91 o 
   7  -4   9       17.41       23.09      7.24 o 
  -9  -3   9        3.87        5.17      3.79 o 
  -8  -3   9        0.17        4.82      4.82 o 
  -7  -3   9      386.90      362.49     23.78 o 
  -6  -3   9      182.88      182.58      7.49 o 
  -5  -3   9       37.17       33.15      4.48 o 
  -4  -3   9        5.91        8.53      2.14 o 
  -3  -3   9        0.09        2.01      1.91 o 
  -2  -3   9      549.25      516.24     14.78 o 
  -1  -3   9       80.82       72.85      5.46 o 
   0  -3   9      554.12      527.87     17.70 o 
   1  -3   9      266.02      235.95      9.10 o 
   2  -3   9        6.78        8.72      1.74 o 
   3  -3   9       64.41       66.24      4.84 o 
   4  -3   9      206.45      190.68      7.57 o 
   5  -3   9      605.54      605.51     25.69 o 
 -10  -2   9       67.11       57.54     11.03 o 
  -9  -2   9       15.31       12.75      5.51 o 
  -8  -2   9      134.85      151.43     11.82 o 
  -7  -2   9      712.09      698.74     46.86 o 
  -6  -2   9      442.59      407.16     13.79 o 
  -5  -2   9       77.80       69.19      5.94 o 
  -4  -2   9      212.05      198.62      8.45 o 
  -3  -2   9       97.08       92.92      6.33 o 
  -2  -2   9        0.00        2.79      2.53 o 
  -1  -2   9      225.61      207.89      8.31 o 
   0  -2   9      504.49      487.73     14.30 o 
   1  -2   9       14.65       20.88      3.14 o 
   2  -2   9       17.16       22.48      3.17 o 
   3  -2   9        9.26        7.76      3.69 o 
   4  -2   9      133.76      131.65      8.37 o 
   5  -2   9       17.51       36.39      5.36 o 
   6  -2   9      209.23      204.68     16.88 o 
   7  -2   9       30.61       47.90      9.99 o 
 -10  -1   9       15.36       19.99      5.51 o 
  -9  -1   9       58.97       55.50      7.16 o 
  -8  -1   9      151.43      163.27     12.43 o 
  -7  -1   9        7.00       17.27      5.86 o 
  -6  -1   9      530.05      485.79     15.36 o 
  -5  -1   9        0.66        2.09      1.73 o 
  -4  -1   9      715.26      683.02     22.07 o 
  -3  -1   9      735.42      690.16     19.90 o 
  -2  -1   9        3.28        5.34      1.81 o 
  -1  -1   9      360.98      317.12     10.84 o 
   0  -1   9      177.40      159.83      7.23 o 
   1  -1   9      286.20      280.06     10.23 o 
   2  -1   9      329.02      296.43     10.84 o 
   3  -1   9       36.77       37.83      4.58 o 
   4  -1   9       16.25       16.95      3.75 o 
   5  -1   9        2.02        5.31      2.89 o 
   6  -1   9      238.12      237.76     18.95 o 
   7  -1   9      209.04      222.59     19.99 o 
  -9   0   9        0.00        2.74      2.89 o 
  -8   0   9        1.79        4.34      3.45 o 
  -7   0   9        4.42        4.99      2.55 o 
  -6   0   9      201.69      202.93     12.91 o 
  -5   0   9       46.15       49.15      4.96 o 
  -4   0   9     1302.83     1192.35     51.06 o 
  -3   0   9     3939.43     3908.61     74.77 o 
  -2   0   9      301.30      274.24     11.30 o 
  -1   0   9      618.65      562.03     41.09 o 
   0   0   9     1261.37     1168.04     27.11 o 
   1   0   9      174.57      174.33      7.87 o 
   2   0   9      132.13      121.52      7.49 o 
   3   0   9      420.86      381.85     13.17 o 
   4   0   9      814.44      770.28     29.46 o 
   5   0   9       84.58      103.96     13.27 o 
   6   0   9       63.98       86.49     14.47 o 
   7   0   9       55.80       69.95     12.40 o 
 -10   1   9        6.40        9.77      5.17 o 
  -9   1   9        0.02        5.38      3.96 o 
  -8   1   9       63.53       60.49      7.92 o 
  -7   1   9        0.16        2.58      2.68 o 
  -6   1   9      208.32      187.45      8.46 o 
  -5   1   9        2.74        5.38      2.12 o 
  -4   1   9        5.86        3.81      1.70 o 
  -3   1   9      720.97      651.98     22.24 o 
  -2   1   9      207.57      208.01      8.62 o 
  -1   1   9      769.42      693.73     18.56 o 
   0   1   9      836.09      763.08     27.82 o 
   1   1   9       25.61       26.83      3.64 o 
   2   1   9      346.01      326.68     11.75 o 
   3   1   9      286.28      297.15     19.12 o 
   4   1   9      517.23      502.47     20.82 o 
   5   1   9      232.91      239.82     18.61 o 
   6   1   9        0.02        7.31      3.96 o 
 -10   2   9        4.33       -2.21      3.72 o 
  -9   2   9       29.95       38.09     12.23 o 
  -8   2   9       13.34       17.39      7.93 o 
  -7   2   9        1.44        5.07      3.04 o 
  -6   2   9      130.87      142.32     10.00 o 
  -5   2   9      219.93      211.68      8.90 o 
  -4   2   9     1193.55     1182.44     33.96 o 
  -3   2   9      296.15      263.49      9.98 o 
  -2   2   9      379.12      355.33     12.06 o 
  -1   2   9     1321.34     1276.41     29.44 o 
   0   2   9       73.81       71.99      5.83 o 
   1   2   9       20.86       29.96      3.97 o 
   2   2   9        7.08        9.22      3.04 o 
   3   2   9       50.31       54.61      7.18 o 
   4   2   9       65.42       80.46      9.01 o 
   5   2   9      179.68      166.47     13.28 o 
   6   2   9        0.56        3.48      3.23 o 
 -10   3   9       10.54       11.95      4.06 o 
  -9   3   9        0.00       -1.48      7.41 o 
  -8   3   9        0.14        3.84      2.48 o 
  -7   3   9      198.58      176.25     11.72 o 
  -6   3   9       25.45       27.10      4.95 o 
  -5   3   9      358.44      301.48     13.23 o 
  -4   3   9       39.82       43.94      4.71 o 
  -3   3   9       68.79       67.23      5.76 o 
  -2   3   9     1610.39     1535.92     34.15 o 
  -1   3   9     1217.30     1178.54     27.91 o 
   0   3   9       37.32       41.18      5.72 o 
   1   3   9      164.59      145.87     10.96 o 
   2   3   9       41.46       56.34      7.31 o 
   3   3   9      181.41      185.25     12.36 o 
   4   3   9        2.18        3.63      2.79 o 
   5   3   9       82.23       70.47      9.02 o 
 -10   4   9        2.21        4.65      3.41 o 
  -9   4   9        0.82        4.18      3.27 o 
  -8   4   9        5.15       12.72      5.69 o 
  -7   4   9       34.02       33.55      7.58 o 
  -6   4   9       12.00       14.45      4.12 o 
  -5   4   9      627.26      606.62     17.52 o 
  -4   4   9     1289.22     1212.40     30.98 o 
  -3   4   9       49.56       49.79      5.20 o 
  -2   4   9      338.68      318.54     11.54 o 
  -1   4   9       32.91       30.85      5.56 o 
   0   4   9      151.19      157.79      7.99 o 
   1   4   9        4.93        8.82      3.04 o 
   2   4   9       89.24       96.84     11.20 o 
   3   4   9       17.85       18.16      4.22 o 
   4   4   9        0.42        4.13      4.48 o 
   5   4   9       44.96       46.07      7.79 o 
 -10   5   9        0.02        3.39      3.12 o 
  -9   5   9       20.08       36.86      6.45 o 
  -8   5   9       62.53       59.01     10.51 o 
  -7   5   9      118.35      123.14     10.96 o 
  -6   5   9        0.12        1.72      2.44 o 
  -5   5   9        9.18        8.17      2.42 o 
  -4   5   9      191.75      184.12      8.66 o 
  -3   5   9       29.17       31.93      4.22 o 
  -2   5   9      923.72      906.43     23.52 o 
  -1   5   9        0.29        6.10      1.87 o 
   0   5   9      324.06      303.63     14.98 o 
   1   5   9      114.45      114.73     10.60 o 
   2   5   9        1.64        1.43      3.27 o 
   3   5   9       48.53       61.38      8.16 o 
   4   5   9       66.48       42.38      7.55 o 
 -10   6   9       43.33       38.24      6.67 o 
  -9   6   9      210.30      190.59     14.73 o 
  -8   6   9      255.76      261.35     16.19 o 
  -7   6   9      118.01      112.90     10.82 o 
  -6   6   9       99.33       90.29      9.99 o 
  -5   6   9      697.43      643.85     27.01 o 
  -4   6   9      248.70      241.67     10.24 o 
  -3   6   9      752.69      723.99     27.79 o 
  -2   6   9      529.96      534.49     27.63 o 
  -1   6   9       33.45       27.47      4.80 o 
   0   6   9      141.25      138.25     15.16 o 
   1   6   9      176.60      179.45     14.30 o 
   2   6   9       45.25       48.73      7.30 o 
   3   6   9       32.61       34.09      6.09 o 
   4   6   9       42.48       48.84      7.85 o 
 -10   7   9        5.83        5.03      4.48 o 
  -9   7   9       71.26       66.67      8.93 o 
  -8   7   9       59.09       70.06      8.87 o 
  -7   7   9        0.03        4.96      3.04 o 
  -6   7   9       50.34       51.46      6.86 o 
  -5   7   9      202.64      201.90     14.30 o 
  -4   7   9      196.65      188.71      9.01 o 
  -3   7   9      546.62      534.64     17.03 o 
  -2   7   9      654.91      604.60     28.43 o 
  -1   7   9      155.35      160.73     12.30 o 
   0   7   9       14.72       10.82      3.63 o 
   1   7   9      161.02      174.67     13.76 o 
   2   7   9       80.30       79.79      9.75 o 
   3   7   9        1.67        1.21      3.65 o 
  -9   8   9        0.32        6.17      8.79 o 
  -8   8   9        7.73        5.02      3.72 o 
  -7   8   9       27.66       28.10      8.61 o 
  -6   8   9       72.23       80.62      9.13 o 
  -5   8   9       10.69       14.18      7.06 o 
  -4   8   9       36.74       35.45      5.27 o 
  -3   8   9      102.54       83.73      8.93 o 
  -2   8   9      429.82      438.83     19.49 o 
  -1   8   9      489.46      443.64     19.86 o 
   0   8   9      117.16      129.36     12.18 o 
   1   8   9       12.68        6.69      3.39 o 
   2   8   9       24.03       18.78      5.21 o 
  -9   9   9       22.45       23.75      5.05 o 
  -8   9   9       31.81       38.85      7.05 o 
  -7   9   9       12.79       12.58      4.14 o 
  -6   9   9       20.16       25.88      7.75 o 
  -5   9   9       29.32       39.52      6.21 o 
  -4   9   9        8.30        7.74      2.80 o 
  -3   9   9      100.43      113.10     10.69 o 
  -2   9   9      112.88      104.66     10.44 o 
  -1   9   9      227.25      210.34     13.61 o 
   0   9   9       37.08       43.95      7.05 o 
   1   9   9       32.04       34.62      6.08 o 
  -8  10   9       83.54       94.52     10.40 o 
  -7  10   9        3.94       18.63      4.39 o 
  -6  10   9       95.95      109.42     11.21 o 
  -5  10   9       42.72       57.19      7.80 o 
  -4  10   9      108.78      110.16     14.64 o 
  -3  10   9       52.39       62.70      8.03 o 
  -2  10   9        7.60       10.24      3.28 o 
  -1  10   9      108.76      114.42     11.57 o 
   0  10   9      118.04      119.88     26.88 o 
  -7  11   9        9.71       21.35      4.26 o 
  -6  11   9      130.40      154.54     13.28 o 
  -5  11   9       66.43       66.50     12.06 o 
  -4  11   9       16.02       21.36      6.89 o 
  -3  11   9       73.33       79.23      8.73 o 
  -2  11   9       39.67       39.58      6.52 o 
  -2 -11  10       20.10       32.09      6.72 o 
  -1 -11  10        3.01        5.22      3.01 o 
   0 -11  10       39.20       38.40      8.90 o 
   1 -11  10       53.79       64.56      6.97 o 
   2 -11  10        9.06        9.66      4.55 o 
   3 -11  10       25.24       25.44      5.78 o 
  -4 -10  10       89.67      113.33     12.66 o 
  -3 -10  10       56.73       51.69     10.34 o 
  -2 -10  10       15.04       27.10      7.42 o 
  -1 -10  10       96.25       96.47      8.39 o 
   0 -10  10      374.62      362.90     14.88 o 
   1 -10  10      349.10      368.64     18.76 o 
   2 -10  10       36.00       44.38      5.46 o 
   3 -10  10       59.05       66.16      6.89 o 
   4 -10  10       57.78       68.21      9.02 o 
  -5  -9  10        1.24        5.64      7.24 o 
  -4  -9  10       15.90       16.19      6.20 o 
  -3  -9  10        1.63        1.28      2.51 o 
  -2  -9  10        1.29        8.81      2.77 o 
  -1  -9  10       67.77       90.98      7.97 o 
   0  -9  10      119.57      122.88      9.55 o 
   1  -9  10      193.53      200.36     10.54 o 
   2  -9  10       32.32       35.74      4.71 o 
   3  -9  10       70.78       81.35      8.60 o 
   4  -9  10      110.54      127.60      9.57 o 
   5  -9  10       10.81       15.32      4.46 o 
  -6  -8  10        0.16        5.00      3.90 o 
  -5  -8  10       41.01       57.22      8.49 o 
  -4  -8  10       47.46       63.77      6.45 o 
  -3  -8  10       44.29       49.67      8.11 o 
  -2  -8  10       11.61       13.57      3.24 o 
  -1  -8  10        0.33       -0.97      2.03 o 
   0  -8  10        0.85        5.12      2.25 o 
   1  -8  10       55.98       60.97      6.22 o 
   2  -8  10      146.96      144.96      9.81 o 
   3  -8  10      143.83      146.95     15.22 o 
   4  -8  10       51.72       66.45      7.05 o 
   5  -8  10       77.84       90.42     10.27 o 
   6  -8  10       18.38       15.86      4.55 o 
  -7  -7  10      133.75      111.99     17.23 o 
  -6  -7  10        4.35       13.50      5.34 o 
  -5  -7  10      104.98       96.14     10.35 o 
  -4  -7  10       46.57       56.60      6.28 o 
  -3  -7  10       89.64       90.34      7.55 o 
  -2  -7  10        5.41        4.39      3.96 o 
  -1  -7  10       54.15       58.28      5.92 o 
   0  -7  10      325.64      312.48     12.45 o 
   1  -7  10      122.03      112.62      8.20 o 
   2  -7  10      136.67      133.42      8.46 o 
   3  -7  10       33.93       37.71      4.76 o 
   4  -7  10        0.26        3.31      2.31 o 
   5  -7  10       92.75      106.64     15.51 o 
   6  -7  10        0.24        6.20      4.82 o 
  -7  -6  10       51.21       60.99     12.40 o 
  -6  -6  10       13.61       16.88      7.24 o 
  -5  -6  10      479.65      448.92     21.71 o 
  -4  -6  10      416.56      415.10     21.88 o 
  -3  -6  10      109.51      119.40     10.96 o 
  -2  -6  10      350.31      329.66     16.06 o 
  -1  -6  10      663.79      686.39     33.42 o 
   0  -6  10      397.81      370.26     19.30 o 
   1  -6  10      100.59      109.72     14.13 o 
   2  -6  10       25.82       38.40      6.03 o 
   3  -6  10       16.98       20.37      4.48 o 
   4  -6  10       14.19       18.20      3.48 o 
   5  -6  10       33.95       34.80      8.27 o 
   6  -6  10       81.99       87.18     14.47 o 
  -6  -5  10       46.68       47.67      6.43 o 
  -5  -5  10       25.29       32.56      8.96 o 
  -4  -5  10       15.07       20.47      4.39 o 
  -3  -5  10        3.86        6.25      5.51 o 
  -2  -5  10      420.11      396.21     17.54 o 
  -1  -5  10      650.16      601.81     22.90 o 
   0  -5  10     1019.99      991.68     50.31 o 
   1  -5  10      421.01      406.75     17.91 o 
   2  -5  10        1.24        4.42      2.89 o 
   3  -5  10      122.83      120.46     10.72 o 
   4  -5  10       25.19       33.73      5.45 o 
   5  -5  10       14.56       16.54      5.86 o 
   6  -5  10       78.07       83.39     13.78 o 
  -7  -4  10        2.43        0.34      7.93 o 
  -6  -4  10      154.04      161.12     11.28 o 
  -5  -4  10      268.92      265.45     13.76 o 
  -4  -4  10        0.09        2.12      2.58 o 
  -3  -4  10       48.61       52.49      7.05 o 
  -2  -4  10        4.01       -0.38      3.79 o 
  -1  -4  10      944.03      876.52     29.12 o 
   0  -4  10      426.45      381.08     16.93 o 
   1  -4  10       36.90       44.85      6.32 o 
   2  -4  10        0.68        2.71      2.48 o 
   3  -4  10      448.87      426.07     18.52 o 
   4  -4  10      240.72      266.63     21.71 o 
   5  -4  10       13.52       18.70      4.12 o 
  -9  -3  10      100.92      127.49     16.88 o 
  -8  -3  10       83.07      107.61     10.35 o 
  -7  -3  10        3.40        2.58      4.13 o 
  -6  -3  10        3.02        4.56      3.67 o 
  -5  -3  10       13.96       14.77      2.93 o 
  -4  -3  10        6.06        7.14      2.10 o 
  -3  -3  10       64.30       63.02      8.28 o 
  -2  -3  10        8.64        9.73      2.39 o 
  -1  -3  10      160.57      166.43     10.35 o 
   0  -3  10       33.39       39.13      6.09 o 
   1  -3  10       84.70       86.72      8.65 o 
   2  -3  10        9.29        7.57      3.04 o 
   3  -3  10       33.18       36.01      5.94 o 
   4  -3  10      168.96      164.19     13.61 o 
   5  -3  10       19.91       17.98      4.31 o 
  -9  -2  10      179.02      183.31     19.99 o 
  -8  -2  10      243.14      241.74     13.64 o 
  -7  -2  10       24.02       30.21      5.10 o 
  -6  -2  10      272.97      279.24     11.30 o 
  -5  -2  10        4.62        7.98      2.17 o 
  -4  -2  10      109.92      118.33      7.65 o 
  -3  -2  10      527.16      538.32     16.07 o 
  -2  -2  10        5.53       11.52      2.72 o 
  -1  -2  10        0.36        4.14      2.12 o 
   0  -2  10      411.73      379.68     12.64 o 
   1  -2  10       39.94       35.27      4.26 o 
   2  -2  10      115.23      125.29      7.84 o 
   3  -2  10      162.61      181.00      8.72 o 
   4  -2  10        1.20        3.00      1.97 o 
   5  -2  10       70.32      109.40      9.87 o 
   6  -2  10        8.61       16.19      5.51 o 
 -10  -1  10        0.06       19.30      6.55 o 
  -9  -1  10        2.79        9.97      6.55 o 
  -8  -1  10       84.75       81.59      8.89 o 
  -7  -1  10      115.13      118.36     10.72 o 
  -6  -1  10        1.78        7.08      2.30 o 
  -5  -1  10      112.04      114.44      7.61 o 
  -4  -1  10       26.63       24.82      4.14 o 
  -3  -1  10       81.67       89.49      6.58 o 
  -2  -1  10      486.06      449.89     18.14 o 
  -1  -1  10      509.35      519.31     15.68 o 
   0  -1  10      664.65      653.12     18.26 o 
   1  -1  10      205.46      186.48      8.44 o 
   2  -1  10        0.79        1.03      1.70 o 
   3  -1  10        4.90       11.11      2.50 o 
   4  -1  10       18.14       23.05      7.24 o 
   5  -1  10      253.83      282.42     14.86 o 
   6  -1  10       54.77       66.16     11.37 o 
 -10   0  10        9.89        9.56      3.48 o 
  -9   0  10       90.17       93.33     10.35 o 
  -8   0  10       11.31       10.85      3.77 o 
  -7   0  10      247.56      272.98     14.25 o 
  -6   0  10      221.09      226.23      9.85 o 
  -5   0  10       14.17       16.56      4.79 o 
  -4   0  10        1.96        6.21      3.01 o 
  -3   0  10       81.51       90.39      6.67 o 
  -2   0  10     2489.01     2364.60     48.79 o 
  -1   0  10       11.81       18.39      5.39 o 
   0   0  10        1.39        2.55      2.14 o 
   1   0  10       14.53       18.91      3.16 o 
   2   0  10      347.45      380.15     13.75 o 
   3   0  10      114.07      136.98     13.27 o 
   4   0  10        1.47       10.45      3.28 o 
   5   0  10      116.07      138.09     12.04 o 
   6   0  10       12.52        9.65      5.86 o 
 -10   1  10        0.51       -1.80      3.06 o 
  -9   1  10        0.24        7.21      3.14 o 
  -8   1  10        1.61       -1.03      3.10 o 
  -7   1  10       61.68       63.45      7.80 o 
  -6   1  10      378.93      386.63     13.46 o 
  -5   1  10      440.38      410.50     14.89 o 
  -4   1  10      319.80      285.25     10.99 o 
  -3   1  10        8.79       12.24      2.79 o 
  -2   1  10        1.26        3.04      1.87 o 
  -1   1  10      117.44      123.26      7.75 o 
   0   1  10      179.71      164.93     13.94 o 
   1   1  10       51.60       58.72      7.02 o 
   2   1  10        4.47        6.98      2.12 o 
   3   1  10       28.43       29.62     11.20 o 
   4   1  10      102.47      121.30     11.21 o 
   5   1  10      219.47      247.06     19.99 o 
   6   1  10        0.68        3.79      7.24 o 
 -10   2  10       53.56       43.66     10.34 o 
  -9   2  10       45.32       42.84      6.81 o 
  -8   2  10        0.01        4.65      2.92 o 
  -7   2  10      103.53      100.81     10.11 o 
  -6   2  10      623.83      579.37     17.64 o 
  -5   2  10      828.14      806.09     21.71 o 
  -4   2  10       66.73       69.36      6.31 o 
  -3   2  10      647.41      649.07     18.50 o 
  -2   2  10      471.61      465.24     14.85 o 
  -1   2  10      448.67      427.35     14.39 o 
   0   2  10        7.27        9.90      2.51 o 
   1   2  10      279.95      289.04     11.21 o 
   2   2  10      404.80      409.57     18.14 o 
   3   2  10       82.64       98.06      9.98 o 
   4   2  10       19.00       34.83      6.09 o 
   5   2  10       12.55       16.59      4.96 o 
 -10   3  10        0.70        6.16      5.51 o 
  -9   3  10       38.41       41.58      6.62 o 
  -8   3  10       64.25       74.40      8.73 o 
  -7   3  10       93.22       79.85      8.77 o 
  -6   3  10       13.47       13.81      3.41 o 
  -5   3  10        9.54        9.21      2.57 o 
  -4   3  10       20.16       22.76      3.54 o 
  -3   3  10       37.26       41.73      6.10 o 
  -2   3  10       66.74       69.72      6.35 o 
  -1   3  10       91.73      100.20      7.29 o 
   0   3  10      429.32      419.74     14.15 o 
   1   3  10      167.19      176.31     22.91 o 
   2   3  10       70.09       66.71      7.92 o 
   3   3  10        8.00       15.28      3.88 o 
   4   3  10      159.80      158.09     14.30 o 
   5   3  10      100.44      108.72     11.82 o 
 -10   4  10       33.76       54.50      8.14 o 
  -9   4  10       25.26       20.43      4.75 o 
  -8   4  10       26.79       48.32      7.16 o 
  -7   4  10        5.26       14.32      4.01 o 
  -6   4  10        0.20        5.48      2.73 o 
  -5   4  10       84.14       83.27      7.06 o 
  -4   4  10      260.22      243.00     10.31 o 
  -3   4  10      775.71      750.05     20.82 o 
  -2   4  10      137.74      124.32      8.14 o 
  -1   4  10      115.29      124.95      8.26 o 
   0   4  10       61.24       60.94      7.65 o 
   1   4  10       65.87       73.78      8.49 o 
   2   4  10        0.32        4.48      2.92 o 
   3   4  10       28.96       46.75      7.43 o 
   4   4  10        6.12        5.17      4.14 o 
 -10   5  10       47.03       41.53      7.31 o 
  -9   5  10       10.46       16.54      4.87 o 
  -8   5  10      105.06       94.04     10.09 o 
  -7   5  10      749.63      694.71     26.44 o 
  -6   5  10     1282.01     1159.61     36.90 o 
  -5   5  10      244.77      242.76     10.48 o 
  -4   5  10       35.37       44.62      5.12 o 
  -3   5  10       53.53       64.79      6.15 o 
  -2   5  10       28.95       29.35      5.18 o 
  -1   5  10      314.85      296.58     16.02 o 
   0   5  10       17.89       27.65      4.95 o 
   1   5  10       55.35       64.59      8.49 o 
   2   5  10       15.40       30.74     10.16 o 
   3   5  10       60.38       73.80      9.75 o 
   4   5  10       45.55       50.25      8.49 o 
 -10   6  10        7.01       19.13      4.31 o 
  -9   6  10        0.22        2.76      2.80 o 
  -8   6  10      236.10      221.90     14.71 o 
  -7   6  10      458.12      452.97     20.33 o 
  -6   6  10      770.38      742.04     27.29 o 
  -5   6  10        7.12        9.67      2.57 o 
  -4   6  10      650.73      633.11     19.21 o 
  -3   6  10      802.68      765.40     21.75 o 
  -2   6  10        1.09        3.70      2.58 o 
  -1   6  10        5.79       11.37      3.41 o 
   0   6  10       56.58       61.87      8.16 o 
   1   6  10       34.03       54.61      7.92 o 
   2   6  10       31.00       35.85      6.77 o 
   3   6  10        0.10        0.52      3.96 o 
  -9   7  10       42.68       52.07     11.03 o 
  -8   7  10       97.74       98.35     16.19 o 
  -7   7  10        0.10        4.88      2.79 o 
  -6   7  10        6.15       12.37      3.88 o 
  -5   7  10        7.09        8.61      3.17 o 
  -4   7  10       68.22       77.13      6.94 o 
  -3   7  10      242.93      250.80     10.99 o 
  -2   7  10       12.89       11.75      3.79 o 
  -1   7  10       82.84       76.98     10.51 o 
   0   7  10       75.29       70.84      8.76 o 
   1   7  10       94.53      110.45     11.57 o 
   2   7  10       17.67       20.55      6.72 o 
  -9   8  10        1.39       -1.53      3.23 o 
  -8   8  10        2.80        7.85      3.38 o 
  -7   8  10       18.60       26.48      5.13 o 
  -6   8  10        6.27       12.77      6.03 o 
  -5   8  10      258.25      251.96     14.00 o 
  -4   8  10      102.94      107.69      8.34 o 
  -3   8  10      174.50      172.67     13.02 o 
  -2   8  10      204.68      197.23     13.20 o 
  -1   8  10        0.03        4.00      2.73 o 
   0   8  10       72.20       68.01      9.01 o 
   1   8  10       31.69       24.33      4.88 o 
  -8   9  10       82.31       90.63     10.72 o 
  -7   9  10      326.10      338.63     18.03 o 
  -6   9  10       68.28       67.07      8.63 o 
  -5   9  10       30.42       40.03     10.34 o 
  -4   9  10        7.46        4.58      6.89 o 
  -3   9  10        0.18        4.07      3.04 o 
  -2   9  10      215.44      215.45     13.28 o 
  -1   9  10       22.96       17.62      6.55 o 
   0   9  10       11.79       14.55      4.12 o 
  -7  10  10      111.96      129.03     12.61 o 
  -6  10  10        0.31       -0.18      4.82 o 
  -5  10  10      143.34      169.19     19.64 o 
  -4  10  10       60.94       61.30      8.24 o 
  -3  10  10        3.58       -0.34      3.45 o 
  -2  10  10       11.30       16.86      4.01 o 
  -1  10  10       46.08       53.31     16.88 o 
   0 -11  11      110.14      102.82     11.70 o 
   1 -11  11        5.01        6.94      4.46 o 
  -3 -10  11       53.64       48.93     11.03 o 
  -2 -10  11       78.49       80.10      9.60 o 
  -1 -10  11      191.97      193.62     15.46 o 
   0 -10  11       27.63       43.58      7.58 o 
   1 -10  11      154.38      195.43     15.96 o 
   2 -10  11      643.29      625.06     37.56 o 
   3 -10  11       72.50      103.42     16.37 o 
  -4  -9  11        3.06       15.85      6.20 o 
  -3  -9  11       60.57       82.00     11.89 o 
  -2  -9  11        0.81       -0.37      3.63 o 
  -1  -9  11       40.93       51.93     16.02 o 
   0  -9  11       19.90       32.23      5.97 o 
   1  -9  11       23.67       38.10      8.79 o 
   2  -9  11       92.89      113.80     11.91 o 
   3  -9  11       28.94       35.30      6.03 o 
   4  -9  11       13.92       37.21      9.30 o 
  -5  -8  11        0.00        5.17      5.17 o 
  -4  -8  11      114.15      136.86     12.29 o 
  -3  -8  11       24.06       32.82      7.75 o 
  -2  -8  11        0.45        6.92      4.13 o 
  -1  -8  11        2.60       -1.12      2.73 o 
   0  -8  11       14.53       14.97      5.86 o 
   1  -8  11      237.63      241.54     28.08 o 
   2  -8  11       18.72       24.06      5.34 o 
   3  -8  11      216.83      244.03     14.61 o 
   4  -8  11       71.29       96.48     15.16 o 
   5  -8  11        9.31       18.26      6.55 o 
  -6  -7  11      190.28      198.82     22.40 o 
  -5  -7  11       81.77       74.53      8.89 o 
  -4  -7  11       21.96       27.84      5.59 o 
  -3  -7  11        0.54        2.87      3.04 o 
  -2  -7  11      445.80      418.95     19.49 o 
  -1  -7  11      303.14      291.78     15.59 o 
   0  -7  11       57.94       70.84     13.27 o 
   1  -7  11        0.02        5.26      6.03 o 
   2  -7  11       18.84       27.48      5.51 o 
   3  -7  11       34.44       38.58      6.21 o 
   4  -7  11       48.51       49.75      8.27 o 
   5  -7  11        5.58       19.30      6.55 o 
  -7  -6  11      195.61      234.31     20.67 o 
  -6  -6  11      289.63      275.66     22.05 o 
  -5  -6  11       22.82       26.79      6.72 o 
  -4  -6  11      214.81      210.45     13.48 o 
  -3  -6  11      115.35      104.47     10.51 o 
  -2  -6  11      350.60      308.55     29.46 o 
  -1  -6  11       34.31       36.55      5.85 o 
   0  -6  11      322.80      308.30     15.84 o 
   1  -6  11     1387.72     1323.80     41.42 o 
   2  -6  11       20.66       19.78      4.63 o 
   3  -6  11       59.18       61.72      7.79 o 
   4  -6  11       18.99       31.22      6.89 o 
   5  -6  11        4.98        5.51      4.48 o 
  -7  -5  11      110.23      108.20     15.51 o 
  -6  -5  11       24.28       31.22      6.37 o 
  -5  -5  11        0.57        4.13      6.89 o 
  -4  -5  11      138.22      143.60     11.93 o 
  -3  -5  11        3.02        2.07      2.68 o 
  -2  -5  11       78.64       78.17      9.01 o 
  -1  -5  11       26.04       35.46      5.83 o 
   0  -5  11        8.98       23.55      5.10 o 
   1  -5  11       22.38       24.97      4.85 o 
   2  -5  11       72.35       77.85      9.22 o 
   3  -5  11       27.87       27.15      4.75 o 
   4  -5  11      138.15      127.75     19.64 o 
   5  -5  11       67.77       65.81     11.72 o 
   6  -5  11       31.70       39.97      9.99 o 
  -7  -4  11      109.47      124.36     20.85 o 
  -6  -4  11        5.12       10.93      4.01 o 
  -5  -4  11      125.60      149.73     12.18 o 
  -4  -4  11      224.23      217.66     12.66 o 
  -3  -4  11       11.73       20.61      4.50 o 
  -2  -4  11        9.42        9.42      3.28 o 
  -1  -4  11       91.54       85.25      9.25 o 
   0  -4  11      718.35      680.16     30.49 o 
   1  -4  11       21.28       29.33      4.99 o 
   2  -4  11      324.53      288.85     18.78 o 
   3  -4  11        4.21       11.48      3.38 o 
   4  -4  11      234.90      222.47     13.28 o 
   5  -4  11      371.76      352.15     24.46 o 
  -8  -3  11       99.83      116.12     15.51 o 
  -7  -3  11       88.70       69.95     12.75 o 
  -6  -3  11       69.38       65.22      9.13 o 
  -5  -3  11       85.50       91.87      9.46 o 
  -4  -3  11      349.27      324.34     15.83 o 
  -3  -3  11      154.89      159.47     12.06 o 
  -2  -3  11       31.63       33.80      5.94 o 
  -1  -3  11       20.42       19.41      4.37 o 
   0  -3  11        0.18        1.74      2.31 o 
   1  -3  11      119.39      114.17     10.47 o 
   2  -3  11       29.49       39.65      5.94 o 
   3  -3  11       35.57       39.15      9.82 o 
   4  -3  11        3.13        7.02      4.13 o 
   5  -3  11       34.96       39.63      8.61 o 
  -9  -2  11        4.18        9.12      5.69 o 
  -8  -2  11       92.18      104.96     10.55 o 
  -7  -2  11       59.19       66.33     11.03 o 
  -6  -2  11        5.40        7.66      3.27 o 
  -5  -2  11      284.71      277.38     11.69 o 
  -4  -2  11       33.14       36.96      4.49 o 
  -3  -2  11        9.09        7.05      2.16 o 
  -2  -2  11       21.43       24.56      3.68 o 
  -1  -2  11       53.92       50.04      5.26 o 
   0  -2  11       99.22      106.93      7.43 o 
   1  -2  11      523.35      478.96     15.44 o 
   2  -2  11      263.93      265.77     10.93 o 
   3  -2  11        0.19        5.36      2.65 o 
   4  -2  11      171.51      192.27     17.23 o 
   5  -2  11        3.48       10.68      4.48 o 
  -9  -1  11        1.68        2.76      2.92 o 
  -8  -1  11      156.46      172.85     28.94 o 
  -7  -1  11       66.14       88.55      9.42 o 
  -6  -1  11       34.75       42.89      5.24 o 
  -5  -1  11       59.82       57.19      5.89 o 
  -4  -1  11        2.09        5.22      2.08 o 
  -3  -1  11      175.45      182.31      8.99 o 
  -2  -1  11        1.19        3.75      2.37 o 
  -1  -1  11        0.23        0.77      1.67 o 
   0  -1  11       19.44       28.62      3.82 o 
   1  -1  11        0.71        3.78      1.92 o 
   2  -1  11      133.10      139.57      8.83 o 
   3  -1  11       53.76       69.95      8.04 o 
   4  -1  11        0.02        3.79      2.65 o 
   5  -1  11        0.53        8.17      3.39 o 
  -9   0  11       62.20       78.56      9.25 o 
  -8   0  11      286.84      286.21     15.30 o 
  -7   0  11       40.88       61.60      7.75 o 
  -6   0  11       29.74       43.15      5.06 o 
  -5   0  11      347.42      336.68     13.08 o 
  -4   0  11        0.45        0.16      1.94 o 
  -3   0  11      104.77      108.99      7.90 o 
  -2   0  11       51.47       49.69      5.29 o 
  -1   0  11      461.79      424.17     14.30 o 
   0   0  11       10.00       12.13      4.32 o 
   1   0  11       99.12       99.34      7.52 o 
   2   0  11       69.34       84.79      7.11 o 
   3   0  11      448.64      452.73     19.86 o 
   4   0  11      330.55      315.14     16.43 o 
   5   0  11        0.73        4.98      4.48 o 
 -10   1  11        5.39       17.67      4.75 o 
  -9   1  11       14.02       13.38      4.82 o 
  -8   1  11       12.28       17.29      4.14 o 
  -7   1  11      105.44      124.76     11.28 o 
  -6   1  11        0.02        4.13      1.99 o 
  -5   1  11      556.57      536.49     17.02 o 
  -4   1  11      154.57      151.62     14.54 o 
  -3   1  11      249.73      225.23      9.88 o 
  -2   1  11        0.61        2.97      2.01 o 
  -1   1  11      114.10      121.27      8.14 o 
   0   1  11      808.75      790.10     32.81 o 
   1   1  11      242.70      258.23     11.00 o 
   2   1  11       40.27       45.60      6.67 o 
   3   1  11       25.04       29.92      5.45 o 
   4   1  11       18.93       17.98      4.14 o 
   5   1  11       12.74       16.21      4.85 o 
 -10   2  11        0.01        4.07      7.41 o 
  -9   2  11        0.14        4.85      3.06 o 
  -8   2  11        0.23        7.01      2.89 o 
  -7   2  11      100.72      110.50     10.69 o 
  -6   2  11      146.05      145.07     12.67 o 
  -5   2  11       10.57       15.21      3.23 o 
  -4   2  11      458.61      447.70     15.05 o 
  -3   2  11        2.34        5.05      2.22 o 
  -2   2  11        3.03        5.61      2.10 o 
  -1   2  11      547.66      552.39     17.31 o 
   0   2  11     1692.60     1625.43     50.82 o 
   1   2  11      407.80      399.25     18.01 o 
   2   2  11        0.06       10.47      3.14 o 
   3   2  11      211.82      210.61     13.83 o 
   4   2  11       27.09       42.09      7.58 o 
 -10   3  11        0.59        0.86      7.24 o 
  -9   3  11      121.41      118.91     11.82 o 
  -8   3  11       10.75       17.34      4.31 o 
  -7   3  11        5.27        8.77      3.23 o 
  -6   3  11       27.14       30.78      5.34 o 
  -5   3  11       45.04       48.08      5.54 o 
  -4   3  11       32.24       38.59      4.74 o 
  -3   3  11       27.36       36.60      4.70 o 
  -2   3  11       10.35       17.99      4.48 o 
  -1   3  11      215.72      222.74      9.94 o 
   0   3  11      174.34      184.50      9.12 o 
   1   3  11      299.29      288.60     15.23 o 
   2   3  11        0.96        4.98      2.98 o 
   3   3  11       40.69       63.44      8.65 o 
   4   3  11       11.83       21.25      5.48 o 
 -10   4  11        7.26       16.96      4.46 o 
  -9   4  11      116.58      113.53     11.82 o 
  -8   4  11       53.42       68.59      9.02 o 
  -7   4  11       13.30       18.54      4.37 o 
  -6   4  11       42.15       45.75      6.52 o 
  -5   4  11       47.19       51.72      5.72 o 
  -4   4  11       62.67       74.44      6.82 o 
  -3   4  11       20.33       30.81      5.23 o 
  -2   4  11        1.74        6.93      2.37 o 
  -1   4  11        4.29        5.70      2.10 o 
   0   4  11        0.78        5.26      2.73 o 
   1   4  11       61.62       73.43      8.77 o 
   2   4  11      137.35      192.27     14.86 o 
   3   4  11       39.74       34.21      6.86 o 
 -10   5  11        5.70        7.15      4.12 o 
  -9   5  11       82.00       79.65      9.95 o 
  -8   5  11      459.23      431.50     26.36 o 
  -7   5  11       48.68       55.49      7.67 o 
  -6   5  11      110.98      139.37     12.18 o 
  -5   5  11      249.41      226.31     10.39 o 
  -4   5  11      100.15      101.86      8.00 o 
  -3   5  11       17.39       18.05      3.43 o 
  -2   5  11       57.14       56.56      5.67 o 
  -1   5  11      241.15      240.14     13.51 o 
   0   5  11      331.08      322.41     22.40 o 
   1   5  11      368.45      362.36     21.19 o 
   2   5  11      121.17      123.16     12.64 o 
   3   5  11        5.12        6.22      4.06 o 
  -9   6  11       25.73       33.87      5.94 o 
  -8   6  11      160.38      148.26     15.51 o 
  -7   6  11        9.79       11.46      3.81 o 
  -6   6  11      167.02      175.78     13.75 o 
  -5   6  11      350.19      360.55     13.83 o 
  -4   6  11        0.64        0.46      1.79 o 
  -3   6  11        2.95        8.97      3.74 o 
  -2   6  11      748.43      684.85     26.07 o 
  -1   6  11      627.21      610.50     30.32 o 
   0   6  11      299.36      301.83     16.43 o 
   1   6  11        2.42        2.88      3.77 o 
   2   6  11       14.97       11.18      4.85 o 
  -9   7  11       38.76       40.36     12.06 o 
  -8   7  11       10.16       12.28      3.63 o 
  -7   7  11       93.33      116.65     15.16 o 
  -6   7  11       39.02       43.44      6.71 o 
  -5   7  11       14.30       30.11      5.29 o 
  -4   7  11        4.07        5.42      2.42 o 
  -3   7  11        8.49       14.77      4.22 o 
  -2   7  11      301.94      282.56     15.35 o 
  -1   7  11      107.36      125.08     12.06 o 
   0   7  11       44.12       51.29      7.67 o 
   1   7  11        6.72       10.34      4.61 o 
  -8   8  11        4.31        8.69      3.72 o 
  -7   8  11       60.24       62.68      8.52 o 
  -6   8  11      212.38      229.50     14.13 o 
  -5   8  11       18.36       30.50      5.72 o 
  -4   8  11        3.46        3.37      2.93 o 
  -3   8  11        0.80        6.89      4.13 o 
  -2   8  11        1.64       -2.65      2.65 o 
  -1   8  11       37.11       29.49      7.75 o 
   0   8  11       19.96       27.35      5.03 o 
  -7   9  11        3.93       14.50      5.00 o 
  -6   9  11        0.71        4.56      3.45 o 
  -5   9  11       12.07       11.88      7.93 o 
  -4   9  11        0.42        7.58      3.41 o 
  -3   9  11        0.34        2.41      4.13 o 
  -2   9  11        0.03        5.00      3.96 o 
  -1   9  11       73.59       78.83      9.91 o 
  -5  10  11       15.19       18.95      6.20 o 
  -4  10  11        1.74        5.74      4.65 o 
  -1 -10  12        5.70        5.05      7.58 o 
   0 -10  12      129.94      153.07     14.46 o 
   1 -10  12      236.87      251.31     16.83 o 
  -3  -9  12       19.09       35.64      6.21 o 
  -2  -9  12      111.05      114.24     11.91 o 
  -1  -9  12        0.03        7.29      4.01 o 
   0  -9  12       43.30       39.53      7.30 o 
   1  -9  12        0.84        3.60      5.51 o 
   2  -9  12      104.12      110.89     13.44 o 
   3  -9  12       16.82       18.26      4.37 o 
  -5  -8  12        3.62        2.76      5.51 o 
  -4  -8  12       44.33       38.77      6.57 o 
  -3  -8  12        1.56        3.69      4.31 o 
  -2  -8  12        1.54        3.90      4.82 o 
  -1  -8  12        0.07        3.53      3.53 o 
   0  -8  12       30.60       47.48      7.55 o 
   1  -8  12       15.29       11.94      4.80 o 
   2  -8  12      235.49      214.90     16.19 o 
   3  -8  12       75.29       79.94      9.74 o 
   4  -8  12        0.96        5.67      4.48 o 
  -6  -7  12        1.11        9.99      4.82 o 
  -5  -7  12       11.39       23.30      4.99 o 
  -4  -7  12       80.99       81.76      9.74 o 
  -3  -7  12      148.48      151.24     13.37 o 
  -2  -7  12        5.02        8.54      3.28 o 
  -1  -7  12      350.69      360.24     18.39 o 
   0  -7  12      350.64      323.39     17.42 o 
   1  -7  12       13.61       11.73      4.31 o 
   2  -7  12        0.33        4.13      2.98 o 
   3  -7  12       48.68       49.07      8.44 o 
   4  -7  12       14.74       18.50      4.50 o 
  -6  -6  12        8.55        8.92      3.39 o 
  -5  -6  12        9.67       11.39      4.12 o 
  -4  -6  12        4.29       -0.03      5.34 o 
  -3  -6  12      173.77      190.23     14.59 o 
  -2  -6  12       41.62       40.33      6.58 o 
  -1  -6  12      297.13      275.82     15.47 o 
   0  -6  12      246.57      239.42     14.13 o 
   1  -6  12        9.50       10.48      4.13 o 
   2  -6  12      118.97      120.76     11.82 o 
   3  -6  12        0.01        2.34      3.96 o 
   4  -6  12       36.70       36.62      8.44 o 
  -7  -5  12        3.86       11.72      6.20 o 
  -6  -5  12       98.65       82.02     14.47 o 
  -5  -5  12      313.71      323.56     16.93 o 
  -4  -5  12      302.00      295.56     15.96 o 
  -3  -5  12      271.90      245.86     14.24 o 
  -2  -5  12       11.88        8.26      3.39 o 
  -1  -5  12      161.60      162.25     16.71 o 
   0  -5  12        0.05        4.90      2.89 o 
   1  -5  12      133.58      138.27     12.29 o 
   2  -5  12       93.13       89.39     12.06 o 
   3  -5  12        2.48        4.93     14.13 o 
   4  -5  12       31.84       48.33      7.55 o 
   5  -5  12       56.93       59.27     11.03 o 
  -7  -4  12        0.63        9.41      3.81 o 
  -6  -4  12      266.97      276.60     18.78 o 
  -5  -4  12      423.77      423.65     19.73 o 
  -4  -4  12       11.91       15.31      3.72 o 
  -3  -4  12       49.61       50.98      7.75 o 
  -2  -4  12      171.99      189.74     12.85 o 
  -1  -4  12      586.39      552.28     22.64 o 
   0  -4  12        2.53        9.15      3.23 o 
   1  -4  12      252.63      240.11     13.88 o 
   2  -4  12       71.69       83.32      9.81 o 
   3  -4  12       65.67       56.98      7.75 o 
   4  -4  12        0.30        3.48      8.79 o 
  -8  -3  12      137.77      128.53     17.57 o 
  -7  -3  12        0.03        7.93      4.48 o 
  -6  -3  12        0.01        5.17      3.79 o 
  -5  -3  12        8.86       15.64      5.34 o 
  -4  -3  12        2.50        5.00      4.13 o 
  -3  -3  12        5.55        5.88      3.96 o 
  -2  -3  12      198.59      190.35     12.71 o 
  -1  -3  12       47.92       50.87      8.27 o 
   0  -3  12      144.21      140.43     11.94 o 
   1  -3  12       27.54       25.20      4.71 o 
   2  -3  12      465.41      422.71     19.47 o 
   3  -3  12       74.56       81.97      9.38 o 
   4  -3  12        5.03       10.29      3.63 o 
   5  -3  12        1.44        1.38      4.82 o 
  -8  -2  12       14.35       15.03      3.79 o 
  -7  -2  12        8.91       13.58      3.63 o 
  -6  -2  12       41.62       44.66      5.36 o 
  -5  -2  12       15.05       26.36      4.09 o 
  -4  -2  12      493.49      466.00     15.64 o 
  -3  -2  12       59.27       60.96      8.03 o 
  -2  -2  12      163.35      164.06     12.53 o 
  -1  -2  12       11.95        8.65      3.63 o 
   0  -2  12      101.85       95.97      9.87 o 
   1  -2  12       19.35       19.65      4.22 o 
   2  -2  12      445.40      416.99     18.88 o 
   3  -2  12      324.34      316.03     16.19 o 
   4  -2  12       12.62       18.95      6.55 o 
   5  -2  12       78.48       86.49     13.78 o 
  -9  -1  12      206.84      219.67     14.98 o 
  -8  -1  12        8.11        7.93      3.41 o 
  -7  -1  12      294.30      297.29     25.84 o 
  -6  -1  12      290.91      276.11     11.80 o 
  -5  -1  12      393.47      393.96     14.49 o 
  -4  -1  12      343.17      326.06     14.97 o 
  -3  -1  12        2.46        4.03      2.12 o 
  -2  -1  12      367.18      354.58     13.21 o 
  -1  -1  12        1.51        2.55      2.24 o 
   0  -1  12       58.49       68.39      6.30 o 
   1  -1  12      120.78      134.95      8.31 o 
   2  -1  12        8.38       14.00      6.22 o 
   3  -1  12       73.93       80.35      8.76 o 
   4  -1  12       34.48       43.42      5.97 o 
  -9   0  12       20.33       28.44     10.51 o 
  -8   0  12        0.12        3.17      5.69 o 
  -7   0  12      633.53      631.47     25.04 o 
  -6   0  12      989.16      973.16     26.41 o 
  -5   0  12      106.93      103.80      8.18 o 
  -4   0  12        7.93       17.06      3.30 o 
  -3   0  12       21.71       28.48      4.17 o 
  -2   0  12      358.39      344.23     13.11 o 
  -1   0  12       21.08       26.03      4.07 o 
   0   0  12        1.81        5.40      2.19 o 
   1   0  12        0.70       -0.30      2.03 o 
   2   0  12      110.69      110.69      8.59 o 
   3   0  12      108.41      119.44     11.44 o 
   4   0  12      225.18      227.77     13.88 o 
  -9   1  12       40.84       41.72      6.36 o 
  -8   1  12        0.49        5.59      3.27 o 
  -7   1  12       41.50       47.79     17.06 o 
  -6   1  12      265.24      275.20     19.46 o 
  -5   1  12       94.93      101.63      8.08 o 
  -4   1  12       25.80       27.44      4.17 o 
  -3   1  12       16.45       16.30      3.18 o 
  -2   1  12       73.29       75.06      8.27 o 
  -1   1  12      314.02      317.63     12.53 o 
   0   1  12        0.18        5.76      2.25 o 
   1   1  12      489.61      470.10     16.30 o 
   2   1  12      202.47      233.22     16.37 o 
   3   1  12       24.81       24.43      5.23 o 
   4   1  12       20.23       25.36      6.55 o 
  -9   2  12       12.57       15.81      7.24 o 
  -8   2  12        0.07        4.76      5.00 o 
  -7   2  12       52.13       64.16      8.38 o 
  -6   2  12      136.96      145.61     12.18 o 
  -5   2  12      416.46      382.79     14.17 o 
  -4   2  12        1.71        5.85      2.28 o 
  -3   2  12       29.27       34.27      4.35 o 
  -2   2  12      231.45      220.85     10.27 o 
  -1   2  12       30.87       34.91      4.62 o 
   0   2  12       64.54       69.13      6.56 o 
   1   2  12      837.85      769.43     28.37 o 
   2   2  12      380.63      375.47     21.71 o 
   3   2  12       27.16       29.77      5.79 o 
   4   2  12      101.51      117.68     12.67 o 
  -9   3  12       12.62       17.57      7.58 o 
  -8   3  12       55.17       59.74     14.13 o 
  -7   3  12        0.02        6.00      3.28 o 
  -6   3  12       66.26       72.72      8.98 o 
  -5   3  12      181.11      175.88      9.51 o 
  -4   3  12       34.12       41.52      5.32 o 
  -3   3  12      233.86      232.75     10.60 o 
  -2   3  12       34.52       43.26      5.29 o 
  -1   3  12        4.86        9.44      2.51 o 
   0   3  12       76.53       77.30     15.68 o 
   1   3  12       64.61       71.28      8.73 o 
   2   3  12       49.66       66.96      8.76 o 
   3   3  12        1.25        2.90      3.77 o 
  -9   4  12        4.20        5.73      4.01 o 
  -8   4  12      339.68      309.11     30.15 o 
  -7   4  12      399.67      358.12     18.14 o 
  -6   4  12       29.87       25.28      4.85 o 
  -5   4  12       18.97       20.21      4.09 o 
  -4   4  12      179.86      180.56      9.21 o 
  -3   4  12        0.40        1.02      1.85 o 
  -2   4  12        3.99        6.77      2.30 o 
  -1   4  12       77.15       82.70     12.75 o 
   0   4  12       41.33       51.55      7.45 o 
   1   4  12       94.04       94.38     10.44 o 
   2   4  12       74.91       74.88      9.95 o 
   3   4  12      132.68      145.41     14.13 o 
  -9   5  12        0.02       -4.13      4.13 o 
  -8   5  12       66.91       79.17     18.26 o 
  -7   5  12      161.33      169.90     14.38 o 
  -6   5  12       50.05       58.97      8.28 o 
  -5   5  12        3.44        2.38      3.24 o 
  -4   5  12        2.60        5.51      2.23 o 
  -3   5  12       68.14       78.52      8.05 o 
  -2   5  12      305.49      295.80     15.71 o 
  -1   5  12        0.90        5.31      2.89 o 
   0   5  12      136.40      135.38     12.55 o 
   1   5  12       13.52       19.55      5.59 o 
   2   5  12        0.12       -3.41      3.41 o 
  -9   6  12        2.31        2.24      3.90 o 
  -8   6  12       27.97       30.93      6.77 o 
  -7   6  12       30.83       30.63     11.89 o 
  -6   6  12       24.64       29.90      6.43 o 
  -5   6  12       41.13       43.47      5.17 o 
  -4   6  12      207.31      202.22     10.48 o 
  -3   6  12       12.47       16.40      3.26 o 
  -2   6  12        7.54       16.41      4.37 o 
  -1   6  12        9.56       21.23      4.39 o 
   0   6  12      195.97      221.59     16.30 o 
   1   6  12       88.02      108.90     12.04 o 
  -8   7  12       16.97       20.70      8.27 o 
  -7   7  12        4.26       16.18      4.33 o 
  -6   7  12        4.37       11.89      3.90 o 
  -5   7  12       76.07       67.61      8.52 o 
  -4   7  12        1.58        5.42      3.06 o 
  -3   7  12      126.33      115.00     14.13 o 
  -2   7  12       17.05       20.31      4.55 o 
  -1   7  12        1.71        3.68      3.23 o 
   0   7  12        6.85        6.36     10.34 o 
  -7   8  12        6.56        3.27      8.44 o 
  -6   8  12       25.15       31.10      7.75 o 
  -5   8  12      147.19      155.01     13.52 o 
  -4   8  12       71.68       71.75      9.13 o 
  -3   8  12        1.87       -1.95      2.79 o 
  -2   8  12        3.08        3.97      4.13 o 
  -1   8  12       96.63      101.69     19.30 o 
  -5   9  12        2.47        2.76      4.82 o 
  -4   9  12       15.09       13.56      4.37 o 
  -1  -9  13       23.47       33.71      6.36 o 
   0  -9  13       52.62       58.49     18.61 o 
  -3  -8  13        0.04        9.51      7.24 o 
  -2  -8  13        5.46        7.55      4.01 o 
  -1  -8  13       18.47       20.71      5.59 o 
   0  -8  13       49.10       47.32      8.03 o 
   1  -8  13      129.76      162.14     15.11 o 
   2  -8  13       84.08       99.55     10.99 o 
  -5  -7  13       17.15       20.15      4.99 o 
  -4  -7  13       12.67       18.53      8.61 o 
  -3  -7  13       12.62        7.52      8.27 o 
  -2  -7  13       45.46       52.65     11.20 o 
  -1  -7  13        6.59       11.19      4.71 o 
   0  -7  13      106.29       99.82     20.85 o 
   1  -7  13        3.56        8.17      3.72 o 
   2  -7  13       16.26       18.10      6.03 o 
   3  -7  13        0.80        3.19      3.77 o 
  -6  -6  13        1.84        6.45      3.97 o 
  -5  -6  13       14.57       27.56      5.72 o 
  -4  -6  13        0.71        1.48      5.34 o 
  -3  -6  13       27.73       41.43     16.02 o 
  -2  -6  13       18.03       18.79      4.85 o 
  -1  -6  13       51.76       59.52      8.34 o 
   0  -6  13       76.14       78.55     13.78 o 
   1  -6  13       33.56       46.66     10.34 o 
   2  -6  13       46.92       63.93      9.65 o 
   3  -6  13      163.33      161.26     20.33 o 
  -6  -5  13       93.61      104.01     10.96 o 
  -5  -5  13        9.32       17.13      4.37 o 
  -4  -5  13      178.11      194.28     14.86 o 
  -3  -5  13      421.71      423.50     39.80 o 
  -2  -5  13      165.71      161.45     13.86 o 
  -1  -5  13      164.02      165.39     13.75 o 
   0  -5  13      257.42      246.04     14.74 o 
   1  -5  13      108.19      120.79     12.30 o 
   2  -5  13       56.15       72.27     12.75 o 
   3  -5  13      121.26      131.89     13.02 o 
   4  -5  13       12.59       21.26      6.55 o 
  -7  -4  13       29.84       53.41     11.03 o 
  -6  -4  13        0.13       -0.15      4.48 o 
  -5  -4  13      169.90      171.24     13.76 o 
  -4  -4  13      165.71      179.03     14.13 o 
  -3  -4  13      148.53      153.72     13.16 o 
  -2  -4  13       47.83       48.98      7.58 o 
  -1  -4  13       45.83       51.63      7.26 o 
   0  -4  13      353.00      341.23     17.54 o 
   1  -4  13      361.16      331.41     19.99 o 
   2  -4  13        1.36        4.31      3.65 o 
   3  -4  13        5.22        1.99      4.13 o 
   4  -4  13        1.31        7.93      3.14 o 
  -7  -3  13       11.66       19.99      6.89 o 
  -6  -3  13        0.39        1.47      5.00 o 
  -5  -3  13        5.11        6.25      3.88 o 
  -4  -3  13       35.78       41.42      6.57 o 
  -3  -3  13        0.47        2.58      4.82 o 
  -2  -3  13       27.76       30.74      5.71 o 
  -1  -3  13       39.59       36.52      9.65 o 
   0  -3  13      114.36      104.29     10.85 o 
   1  -3  13      229.46      254.38     14.70 o 
   2  -3  13       55.50       61.78     10.85 o 
   3  -3  13       29.32       32.26      5.97 o 
   4  -3  13        0.04        5.17      4.82 o 
  -8  -2  13        0.67       -0.69      4.13 o 
  -7  -2  13       19.53       17.92      6.20 o 
  -6  -2  13      245.17      232.35     13.88 o 
  -5  -2  13       61.85       61.28     13.96 o 
  -4  -2  13        2.00        6.00      8.79 o 
  -3  -2  13       47.26       40.08      6.67 o 
  -2  -2  13       28.32       20.43      7.24 o 
  -1  -2  13       29.55       31.33      5.88 o 
   0  -2  13        1.95        2.58      2.79 o 
   1  -2  13      265.40      259.83     22.40 o 
   2  -2  13      336.96      320.80     16.81 o 
   3  -2  13        0.20       -1.81      7.75 o 
   4  -2  13       16.08       18.61      5.51 o 
  -8  -1  13      159.01      168.34     13.93 o 
  -7  -1  13       86.69      105.33     10.58 o 
  -6  -1  13        1.25        6.74      2.38 o 
  -5  -1  13      175.52      178.54     10.03 o 
  -4  -1  13      296.21      300.54     14.81 o 
  -3  -1  13      153.97      164.69      9.53 o 
  -2  -1  13       44.39       43.79      5.26 o 
  -1  -1  13      125.16      129.93      8.35 o 
   0  -1  13       36.49       37.03      5.97 o 
   1  -1  13        6.33       12.38      3.77 o 
   2  -1  13      159.70      175.58     13.59 o 
   3  -1  13       32.73       49.27     10.34 o 
   4  -1  13        1.76        2.07      4.82 o 
  -8   0  13       89.38      109.21     11.42 o 
  -7   0  13        1.01       10.10      3.79 o 
  -6   0  13      137.03      132.86      9.50 o 
  -5   0  13       87.39       97.99      8.23 o 
  -4   0  13      165.07      167.02      9.78 o 
  -3   0  13       14.89       21.31      3.69 o 
  -2   0  13        2.19       10.23      2.66 o 
  -1   0  13      424.63      415.78     15.13 o 
   0   0  13      294.75      291.70     14.49 o 
   1   0  13        3.40        5.07      3.48 o 
   2   0  13       39.90       42.02      8.96 o 
   3   0  13       82.21       89.56      9.95 o 
  -9   1  13       44.59       56.85      7.60 o 
  -8   1  13       11.70       28.25      7.58 o 
  -7   1  13        6.36       13.78      3.90 o 
  -6   1  13       37.03       36.99      6.47 o 
  -5   1  13       22.36       22.24      3.58 o 
  -4   1  13       16.15       16.42      3.35 o 
  -3   1  13       13.75       17.20      2.97 o 
  -2   1  13       13.65       18.76      3.39 o 
  -1   1  13      275.84      268.50     13.42 o 
   0   1  13      664.35      627.91     21.17 o 
   1   1  13      142.89      148.06     12.61 o 
   2   1  13       42.38       51.13      8.27 o 
   3   1  13        6.04        9.10      4.37 o 
  -9   2  13       20.24       26.76      5.20 o 
  -8   2  13        0.86        5.61      3.31 o 
  -7   2  13       89.12       85.89      9.99 o 
  -6   2  13       95.97      124.56     16.54 o 
  -5   2  13       33.80       41.90      5.34 o 
  -4   2  13       13.54       15.63      3.14 o 
  -3   2  13       24.20       26.22      3.89 o 
  -2   2  13        3.78        5.45      2.32 o 
  -1   2  13        0.14        0.69      2.05 o 
   0   2  13      223.01      226.45     10.90 o 
   1   2  13      140.56      128.91     12.30 o 
   2   2  13       52.89       72.22      9.22 o 
   3   2  13       47.05       43.41      7.43 o 
  -9   3  13       36.14       46.09      7.18 o 
  -8   3  13        6.33        5.39      4.48 o 
  -7   3  13       22.25       21.63      7.41 o 
  -6   3  13        3.70        6.51      3.62 o 
  -5   3  13        1.73        6.83      2.57 o 
  -4   3  13       14.31       18.20      3.19 o 
  -3   3  13       20.18       31.83      7.58 o 
  -2   3  13       12.68       18.04      7.44 o 
  -1   3  13       62.18       83.60      7.44 o 
   0   3  13       63.89       74.50     14.82 o 
   1   3  13       72.12       90.89     10.93 o 
   2   3  13       43.94       60.27     10.34 o 
  -8   4  13        4.00       11.72      4.14 o 
  -7   4  13        7.21       11.13      4.50 o 
  -6   4  13        0.04        5.55      3.23 o 
  -5   4  13        1.21        6.21      2.57 o 
  -4   4  13       15.00       14.43      4.05 o 
  -3   4  13        0.14        0.77      2.32 o 
  -2   4  13       49.00       48.05      5.67 o 
  -1   4  13        0.18        7.22      3.39 o 
   0   4  13        1.19        1.00      5.34 o 
   1   4  13      151.00      154.39     14.01 o 
  -8   5  13        9.46        5.10      3.53 o 
  -7   5  13       27.42       35.08      6.33 o 
  -6   5  13        0.80       -1.33      2.79 o 
  -5   5  13        3.10       10.92      4.33 o 
  -4   5  13        6.09       11.94      3.17 o 
  -3   5  13        9.05       14.04      2.99 o 
  -2   5  13      220.09      216.70     13.52 o 
  -1   5  13      403.18      408.13     19.97 o 
   0   5  13       48.16       58.03      8.03 o 
   1   5  13       18.86       31.71      6.43 o 
  -8   6  13        3.52        3.29      4.13 o 
  -7   6  13       66.81       82.62     11.89 o 
  -6   6  13       40.46       49.75      7.30 o 
  -5   6  13       33.35       37.27      5.10 o 
  -4   6  13       55.71       75.65      7.48 o 
  -3   6  13       52.08       62.80      8.49 o 
  -2   6  13        6.10       19.66      4.75 o 
  -1   6  13        8.32       14.47      5.86 o 
   0   6  13       11.46       14.07      4.55 o 
  -7   7  13       56.35       75.98      9.91 o 
  -6   7  13      263.15      270.86     16.19 o 
  -5   7  13      215.81      206.80     14.37 o 
  -4   7  13       76.68       70.15      9.02 o 
  -3   7  13        0.07        1.71      3.18 o 
  -2   7  13      156.57      160.41     14.82 o 
  -5   8  13       76.19       70.64     13.44 o 
  -4   8  13        0.29        8.23      3.39 o 
  -3  -7  14        8.87        6.37      6.03 o 
  -2  -7  14        2.33        6.01      3.88 o 
  -1  -7  14       72.51       88.85     11.03 o 
   0  -7  14        2.01        4.35      3.77 o 
   1  -7  14        6.98       16.08      4.39 o 
  -4  -6  14      196.35      223.79     17.03 o 
  -3  -6  14       15.65       14.02      5.10 o 
  -2  -6  14        2.16        0.75      3.39 o 
  -1  -6  14        3.77        5.75      4.01 o 
   0  -6  14        4.44        7.99      8.27 o 
   1  -6  14      130.17      128.60     13.51 o 
   2  -6  14       23.18       25.66      5.23 o 
  -5  -5  14      131.55      163.06     14.35 o 
  -4  -5  14      256.89      274.21     16.06 o 
  -3  -5  14       36.44       42.77     10.51 o 
  -2  -5  14      398.20      395.97     20.33 o 
  -1  -5  14      569.18      524.10     23.98 o 
   0  -5  14       41.61       41.63     11.72 o 
   1  -5  14       22.27       38.94      8.79 o 
   2  -5  14       33.44       46.43      7.43 o 
  -6  -4  14        8.00       27.44      5.13 o 
  -5  -4  14        2.79        5.11      6.55 o 
  -4  -4  14        3.66        2.39      3.63 o 
  -3  -4  14        0.04        2.64      3.23 o 
  -2  -4  14       56.52       50.31      7.51 o 
  -1  -4  14      149.57      168.49     14.37 o 
   0  -4  14       46.22       50.20      7.45 o 
   1  -4  14      299.27      269.16     16.03 o 
   2  -4  14      162.93      175.53     14.84 o 
  -7  -3  14       24.84       34.46      9.65 o 
  -6  -3  14        0.00        8.73      3.77 o 
  -5  -3  14        7.65       21.19      5.23 o 
  -4  -3  14        6.82       14.63      4.37 o 
  -3  -3  14      176.68      173.90     14.37 o 
  -2  -3  14      453.32      422.26     20.22 o 
  -1  -3  14        1.02        1.36      4.65 o 
   0  -3  14       61.26       66.03      8.52 o 
   1  -3  14       10.83       12.11      4.46 o 
   2  -3  14       74.85       82.15     10.22 o 
  -7  -2  14        0.07       -2.07      4.82 o 
  -6  -2  14       87.60       96.73     11.08 o 
  -5  -2  14      132.56      125.35     12.30 o 
  -4  -2  14       62.72       65.94      8.76 o 
  -3  -2  14        6.82        5.26      4.31 o 
  -2  -2  14       30.72       30.06      8.61 o 
  -1  -2  14        5.47        5.38      3.27 o 
   0  -2  14      317.05      300.55     16.69 o 
   1  -2  14      102.85      104.69     11.20 o 
   2  -2  14       13.13       23.81      5.86 o 
  -7  -1  14       71.21       62.71     12.06 o 
  -6  -1  14      359.71      352.76     18.01 o 
  -5  -1  14      237.02      266.35     21.36 o 
  -4  -1  14       14.59       16.07      4.46 o 
  -3  -1  14      321.94      287.73     16.08 o 
  -2  -1  14      192.24      195.49     14.61 o 
  -1  -1  14       22.49       19.94      5.34 o 
   0  -1  14        0.60       -2.03      5.17 o 
   1  -1  14        8.18        6.86      3.48 o 
   2  -1  14       23.34       17.57      7.58 o 
  -8   0  14       60.04       82.44      9.98 o 
  -7   0  14        1.55        7.22      5.69 o 
  -6   0  14        0.03       -0.09      4.00 o 
  -5   0  14        3.97        5.86      2.79 o 
  -4   0  14        4.13        5.51      4.82 o 
  -3   0  14       36.01       45.75      7.08 o 
  -2   0  14       65.13       75.05      6.92 o 
  -1   0  14      168.50      157.34      9.60 o 
   0   0  14      279.27      298.10     12.88 o 
   1   0  14       49.39       62.68      6.49 o 
   2   0  14       10.10       15.16      7.24 o 
  -8   1  14        6.50       12.98      5.69 o 
  -7   1  14      112.67      103.77     11.31 o 
  -6   1  14       73.50       88.30      8.14 o 
  -5   1  14        3.11        8.35      3.67 o 
  -4   1  14      159.33      155.29     10.48 o 
  -3   1  14      299.91      301.95     13.04 o 
  -2   1  14        2.02        8.65      4.54 o 
  -1   1  14       19.83       19.36      3.74 o 
   0   1  14      122.35      127.57      9.64 o 
   1   1  14       54.30       54.03      7.78 o 
   2   1  14        0.04       11.80      6.72 o 
  -8   2  14       12.73       14.30      4.22 o 
  -7   2  14        2.09        6.59      5.17 o 
  -6   2  14        0.02        4.11      3.50 o 
  -5   2  14       51.98       61.90      7.61 o 
  -4   2  14       59.50       67.41      8.88 o 
  -3   2  14      138.99      157.98     10.72 o 
  -2   2  14       14.81       11.38      3.22 o 
  -1   2  14      131.88      123.71      9.52 o 
   0   2  14       29.59       28.18      5.85 o 
   1   2  14        2.08        1.59      4.22 o 
  -8   3  14       88.36       71.56      9.99 o 
  -7   3  14       67.56       78.83      9.60 o 
  -6   3  14        2.22        2.31      3.53 o 
  -5   3  14        0.32        9.28      2.84 o 
  -4   3  14        5.72       11.36      3.23 o 
  -3   3  14       58.12       69.48      6.91 o 
  -2   3  14      208.21      231.33     11.64 o 
  -1   3  14       14.21       30.59     16.88 o 
   0   3  14      119.52      148.98     15.16 o 
   1   3  14       23.83       29.05      6.21 o 
  -7   4  14        2.51       11.12      7.06 o 
  -6   4  14       20.66       26.56      7.93 o 
  -5   4  14        8.06       14.09      3.19 o 
  -4   4  14        0.02        4.92      2.48 o 
  -3   4  14        4.64        8.16      4.12 o 
  -2   4  14      133.18      134.46     10.58 o 
  -1   4  14      108.01       98.85     11.89 o 
   0   4  14        6.78        6.12      5.34 o 
  -7   5  14       46.67       49.66      7.92 o 
  -6   5  14       17.91       18.53      8.79 o 
  -5   5  14        0.48        2.08      2.85 o 
  -4   5  14       15.04       22.72      4.15 o 
  -3   5  14        0.05        5.64      2.88 o 
  -2   5  14        0.13       -0.26      3.39 o 
  -1   5  14       59.65       79.79      9.91 o 
  -6   6  14        0.84        8.14      4.26 o 
  -5   6  14       30.82       46.65      7.65 o 
  -4   6  14       96.49      109.81      9.85 o 
  -3   6  14       49.03       53.33      7.92 o 
  -2   6  14        2.35        9.15      3.88 o 
  -2  -6  15        2.50        4.75      3.77 o 
  -1  -6  15       20.20       15.24      5.10 o 
  -4  -5  15       33.88       44.75      7.45 o 
  -3  -5  15      169.48      173.23     22.22 o 
  -2  -5  15       41.70       42.46      7.31 o 
  -1  -5  15       72.85       80.85     10.44 o 
   0  -5  15      152.31      149.19     15.85 o 
  -5  -4  15        6.49       10.14      4.26 o 
  -4  -4  15       11.03       15.95      4.96 o 
  -3  -4  15        0.71        4.13      5.51 o 
  -2  -4  15       13.26        4.82      4.48 o 
  -1  -4  15       23.92       23.67      5.36 o 
   0  -4  15       97.94       75.07      9.75 o 
   1  -4  15        0.04       11.95     11.20 o 
  -5  -3  15       12.08       19.87      4.64 o 
  -4  -3  15      243.15      222.84     16.81 o 
  -3  -3  15      168.63      162.43     14.61 o 
  -2  -3  15        3.27        6.61      2.79 o 
  -1  -3  15      116.09      114.78     14.64 o 
   0  -3  15       10.25       13.71      4.59 o 
   1  -3  15        0.32        2.69      3.48 o 
  -6  -2  15       10.57       14.39      4.75 o 
  -5  -2  15        5.76        6.26      5.51 o 
  -4  -2  15        2.52        0.34      5.51 o 
  -3  -2  15        0.07        1.63      5.00 o 
  -2  -2  15        0.61       -0.52      3.17 o 
  -1  -2  15       58.85       65.71     11.72 o 
   0  -2  15        1.01        3.49     11.72 o 
   1  -2  15       88.22       78.82      9.60 o 
  -6  -1  15        0.87       13.78      5.51 o 
  -5  -1  15       84.19       81.67     10.09 o 
  -4  -1  15      146.43      152.23     14.13 o 
  -3  -1  15        5.49        8.15      3.56 o 
  -2  -1  15      194.07      199.96     15.59 o 
  -1  -1  15      105.56      110.79     11.69 o 
   0  -1  15        6.95       11.91      4.13 o 
   1  -1  15        0.51        4.05      3.27 o 
  -6   0  15        1.37        4.95      4.98 o 
  -5   0  15       90.19      116.69     12.06 o 
  -4   0  15       79.98       85.70      7.82 o 
  -3   0  15       31.25       34.42      6.32 o 
  -2   0  15       67.63       64.35      8.68 o 
  -1   0  15      104.46      114.40     11.91 o 
   0   0  15        5.59       16.24      4.13 o 
   1   0  15       46.13       46.86     11.37 o 
  -7   1  15        0.95        7.84      4.13 o 
  -6   1  15       71.24       91.13     22.22 o 
  -5   1  15      574.31      594.90     20.40 o 
  -4   1  15      298.84      291.97     16.19 o 
  -3   1  15        0.89        5.76      3.11 o 
  -2   1  15       63.10       81.76      7.74 o 
  -1   1  15       30.04       41.55      7.44 o 
   0   1  15        7.19       15.85      8.10 o 
  -6   2  15        2.57        2.20      3.48 o 
  -5   2  15       28.05       28.57      4.72 o 
  -4   2  15       65.28       73.11      7.59 o 
  -3   2  15        6.03       13.31      3.57 o 
  -2   2  15       80.63       86.88      8.35 o 
  -1   2  15       72.96      101.12     14.17 o 
   0   2  15        6.19       15.68      4.63 o 
  -6   3  15       34.13       42.00      6.57 o 
  -5   3  15       13.94       10.85      3.44 o 
  -4   3  15       78.03       87.45      8.46 o 
  -3   3  15      123.27      118.75      9.72 o 
  -2   3  15        7.23       14.20      3.42 o 
  -1   3  15       36.58       53.94      8.03 o 
  -6   4  15       75.72       90.01     10.84 o 
  -5   4  15       79.79       94.33      8.88 o 
  -4   4  15       40.81       47.65      5.97 o 
  -3   4  15       65.05       70.97     11.37 o 
  -2   4  15      102.38      107.75     11.80 o 
  -4  -2  16       26.22       16.55     11.37 o 
  -3  -2  16       11.45       12.88      4.71 o 
  -2  -2  16       36.44       33.94      6.82 o 
  -4  -1  16        8.90        8.67     11.72 o 
  -3  -1  16       10.09       17.21      4.22 o 
  -2  -1  16        3.87        6.89      5.51 o 
  -4   0  16       43.51       65.95      9.01 o 
  -3   0  16       19.96       22.29      5.48 o 
  -2   0  16       94.19      130.67     22.91 o 
  -4   1  16      205.35      206.05     12.06 o 
  -3   1  16      205.71      212.21     12.47 o 
                                                 
